# Supplementary material for: Secure biosystems design in Saccharomyces cerevisiae establishes effective biocontainment strategies and mechanisms of escape
Source: Appl Environ Microbiol. 2025 Aug 13;91(9):e00741-25. doi: 10.1128/aem.00741-25 (PMC12442372; doi:10.1128/aem.00741-25)
Supplement: Supplemental tables — Tables S1 to S10. [file aem.00741-25-s0006.xlsx]

## Sheet: S1. Strains used in this study
	S1. Strains used in this study
	Imagine Biosecurity Yeast #	Parent strain	Ploidy	Genotype	Source	IBY constructs	Common name
	IBY2	JAY270	a/alpha		Argueso, Genome Res. 2009 Dec;19(12):2258–70		PE-2 diploid
	IBY9	JAY291	a		Argueso, Genome Res. 2009 Dec;19(12):2258–70		PE-2 haploid
	IBY11	BY4741	a	MATa his3Δ1 leu2Δ0 met15Δ0 ura3Δ0	ATCC 4040002		BY haploid
	IBY12	BY4743	a/alpha	his3Δ1/his3Δ1 leu2Δ0/leu2Δ0 LYS2/lys2Δ0 met15Δ0/MET15 ura3Δ0/ura3Δ0	ATCC 201390		BY diploid
	IBY13	BY4741	a	[TEF1p-Cas9-CYC1t_kanMX]	This study	IBY11+IBB9	BY haploid Cas9 plasmid
	IBY14	JAY270	a/alpha	[TEF1p-Cas9-CYC1t_kanMX]	This study	IBY2+IBB9	PE-2 diploid Cas9 plasmid
	IBY18	JAY291	a	[TEF1p-Cas9-CYC1t_kanMX]	This study	IBY9+IBB9	PE-2 haploid Cas9 plasmid
	IBY19	BY4743	a/alpha	[TEF1p-Cas9-CYC1t_kanMX]	This study	IBY12+IBB9	BY diploid Cas9 plasmid
	IBY20	BY4741	a	XII-5: TDH3-Cam-TA [TEF1p-Cas9-CYC1t_kanMX]	This study		BY haploid cam-TA
	IBY22	JAY291	a	XII-5: TDH3-Cam-TA [TEF1p-Cas9-CYC1t_kanMX]	This study		PE-2 haploid cam-TA
	IBY28	BY4743	a/alpha	XII-5: TDH3-Cam-TA [TEF1p-Cas9-CYC1t_kanMX]	This study		BY diploid cam-TA
	IBY29	JAY270	a/alpha	XII-5: TDH3-Cam-TA [TEF1p-Cas9-CYC1t_kanMX]	This study		PE-2 diploid cam-TA
	IBY36, IBY37	BY4741	a	XI-3: CamPr-gfp XII-5: TDH3-Cam-TA	This study		BY haploid CamOff-gfp
	IBY38, IBY39	JAY291	a	XI-3: CamPr-gfp XII-5: TDH3-Cam-TA	This study		PE-2 haploid cam-TA-camPr-gfp
	IBY40	BY4743	a/alpha	XI-3: CamPr-gfp XII-5: TDH3-Cam-TA	This study		BY diploid cam-TA
	IBY41	JAY270	a/alpha	XI-3: CamPr-gfp XII-5: TDH3-Cam-TA	This study		PE-2 diploid cam-TA
	IBY46, IBY47, IBY170, IBY172	BY4741	a	X-2: CamPr-relE XII-5: TDH3-Cam-TA	This study		BY CamOff-RelE haploid
	IBY69, IBY70	BY4743	a/alpha	X-2: CamPr-relE XII-5: TDH3-Cam-TA	This study		BY diploid cam-TA-camPr-relE
	IBY109	BY4742	alpha	MATalpha his3Δ1 leu2Δ0 lys2Δ0 ura3Δ0	ATCC 201389		BY mat alpha haploid
	IBY118,IBY119	BY4741/BY4742	a/alpha	XI-3: CamPr-relE/x XII-5: TDH3-Cam-TA/x	This study		BY diploid cam-TA-camPr-relE/x
	IBY131, IBY132	JAY291	a	XI-3: CamPr-relE XII-5: TDH3-Cam-TA	This study		PE-2 haploid cam-TA-camPr-relE
	IBY133	JAY270	a/alpha	XI-3: CamPr-relE XII-5: TDH3-Cam-TA	This study		PE-2 diploid cam-TA-camPr-relE
	IBY137, IBY138	BY4743	a/alpha	X-2: CamPr-relE XI-3: CamPr-relE XII-5: TDH3-Cam-TA	This study		BY diploid cam-TA-camPr-relE(x2)
	IBY174, IBY175, IBY176	BY4741	a	X-2: CamPr-relE XI-3: CamPr-relE XII-5: TDH3-Cam-TA	This study		BY haploid cam-TA-camPr-relE(x2)
	IBY223	BY4741	a	XII-5: TDH3-Cam-TA	This study		BY haploid cam-TA
	IBY224	BY4741	a	XII-5: TDH3-Cam-TA-G33C	This study		BY haploid cam-TA-G33C
	IBY225	BY4741	a	XII-5: TDH3-Cam-TA-A52V	This study		BY haploid cam-TA-A52V
	IBY226	BY4741	a	XII-5: TDH3-Cam-TA-G118fs	This study		BY haploid cam-TA-G118fs
	IBY227	BY4741	a	XI-3: CamPr-gfp XII-5: TDH3-Cam-TA	This study	IBY223+ IBB54	BY haploid cam-TA-camPr-gfp
	IBY230	BY4741	a	XI-3: CamPr-gfp XII-5: TDH3-Cam-TA-G33C	This study	IBY224+ IBB54	BY haploid cam-TA-G33C-camPr-gfp
	IBY236	BY4741	a	XI-3: CamPr-gfp XII-5: TDH3-Cam-TA-A52V	This study	IBY225+ IBB54	BY haploid cam-TA-A52V-camPr-gfp
	IBY237	BY4741	a	XI-3: CamPr-gfp XII-5: TDH3-Cam-TA-G118fs	This study	IBY226+ IBB54	BY haploid cam-TA-G118fs-camPr-gfp
	IBY238	BY4743	a/alpha	XII-5: TDH3-Cam-TA	This study		BY diploid cam-TA
	IBY239	BY4743	a/alpha	XII-5: TDH3-Cam-TA-G33C	This study		BY diploid cam-TA-G33C
	IBY240	BY4743	a/alpha	XII-5: TDH3-Cam-TA-A52V	This study		BY diploid cam-TA-A52V
	IBY241	BY4743	a/alpha	XII-5: TDH3-Cam-TA-G118fs	This study		BY diploid cam-TA-G118fs
	IBY242	BY4743	a/alpha	XI-3: CamPr-gfp XII-5: TDH3-Cam-TA	This study	IBY238+ IBB54	BY diploid cam-TA-camPr-gfp
	IBY245	BY4743	a/alpha	XI-3: CamPr-gfp XII-5: TDH3-Cam-TA-G33C	This study	IBY239+ IBB54	BY diploid cam-TA-G33C-camPr-gfp
	IBY246	BY4743	a/alpha	XI-3: CamPr-gfp XII-5: TDH3-Cam-TA-A52V	This study	IBY240+ IBB54	BY diploid cam-TA-A52V-camPr-gfp
	IBY249	BY4743	a/alpha	XI-3: CamPr-gfp XII-5: TDH3-Cam-TA-G118fs	This study	IBY241+ IBB54	BY diploid cam-TA-G118fs-camPr-gfp

## Sheet: S2. Plasmids used in this study
	S2. Plasmids used in this study
	Imagine Biosecurity Bacteria #	Yeast Construct	Backbone	Source
	IBB1		pCfB2899 (X-2 MarkerFree)	Easyclone
	IBB5		pCfB2904 (XI-3 MarkerFree)	Easyclone
	IBB24		pCfB2909 (XII-5 MarkerFree)	Easyclone
	IBB9		pCfB3020 (gRNA X-2)	Easyclone
	IBB13		pCfB3045 (gRNA XI-3)	Easyclone
	IBB24		pCfB3050 (gRNA XII-5)	Easyclone
	IBB18	[TEF1p-Cas9-CYC1t_kanMX]	pCfB2312 (TEF1p-Cas9-CYC1t_kanMX)	Easyclone
	IBB53	THD3-cam-TA	pCfB2909 (XII-5 MarkerFree)	This study
	IBB54	CamPr-gfp	pCfB2904 (XI-3 MarkerFree)	This study
	IBB59	CamPr-RelE	pCfB2899 (X-2 MarkerFree)	This study
	IBB80	CamPr-RelE	pCfB2904(XI-3 MarkerFree)	This study
	IBB106	TDH3-cam-TA(G33C)	pCfB2909 (XII-5 MarkerFree)	This study
	IBB107	TDH3-cam-TA(A52V)	pCfB2909 (XII-5 MarkerFree)	This study
	IBB108	TDH3-cam-TA(G118fs)	pCfB2909 (XII-5 MarkerFree)	This study

## Sheet: S3. Primers used in this study
	S3. Primers used in this study
	Imagine Biosecurity Primer #	Source	Sequence	Direction	Description
	IBP11	Easyclone	CCTGCAGGACTAGTGCTGAG	For	Easyclone internal 2220
	IBP16	Easyclone	GTTGACACTTCTAAATAAGCGAATTTC	Rev	Easyclone internal 2221
	IBP17	Easyclone	GAGAACGAGAGGACCCAACAT	For	X-2 downstream
	IBP18	Easyclone	TGCGACAGAAGAAAGGGAAG	Rev	X-2 upstream
	IBP12	Easyclone	CCTGCAGGACTAGTGCTGAG	For	XI-3 downstream
	IBP13	Easyclone	GTGCTTGATTTGCGTCATTC	Rev	XI-3 upstream
	IBP14	Easyclone	GTGGGAGTAAGGGATCCTGT	For	XII-5 downstream
	IBP15	Easyclone	CCACCGAAGTTGATTTGCTT	Rev	XII-5 upstream

## Sheet: S4. Mutation Rates at CAN1
	S4. Mutation Rates at CAN1
	Strain and Growth Condition	IBY#	n	Mutation rate	CI lower	CI upper	Fold change relative to wildtype
	BY4741 haploid wildtype	IBY11	57	3.4e-07	2.62e-07	4.24e-07	1
	BY4741 haploid wildtype +Camphor	IBY11	34	2.88e-07	2.02e-07	3.85e-07	0.849
	BY4741 haploid cam-TA	IBY20	33	3.21e-07	2.17e-07	4.39	0.945
	BY4741 haploid cam-TA +Camphor	IBY20	46	3.59e-07	2.58e-07	4.73e-07	1.06
	BY4741 haploid cam-TA-CamPr-gfp	IBY36, IBY37	41	2.64e-07	1.86e-07	3.52e-07	0.778
	BY4741 haploid cam-TA-CamPr-gfp +Camphor	IBY36, IBY37	26	2.6772e-07	1.7192e-07	3.7842e-07	0.787412
	BY4741 haploid cam-TA-CamPr-relE	IBY46, IBY47, IBY170, IBY172	19	2.5517e-07	1.3766e-07	3.9772e-07	0.7505
	BY4741 haploid cam-TA-CamPr-relE +Camphor	IBY46, IBY47, IBY170, IBY172	19	3.4704e-07	1.9699e-07	5.2658e-07	1.02071

## Sheet: S5. Escape Rates
	S5. Escape Rates
	IBY#s	IBY46, 47, 170, 172	IBY41	IBY174, 175, 176	IBY118, 119	IBY69, 70	IBY133	IBY137, 138
	Genotype	BY Haploid-relE	PE2 Haploid-relE	BY Haploid relE(x2)	BY Diploid-relE/x	BY Diploid-relE/relE	PE2 Diploid-relE/relE	BY Diploid-relE/relE(x2)
	Escape Rates	0.0887043	1.39286	0.222	0.97006	8.33333e-06	4.81928e-05	3.34471e-05
		1.01	1.15	0.824	0.931	1.16e-05	9.33333e-05	7.39e-06
		1.53275	1.39286	0.931	0.966	5.04e-06	1.81e-05	1.68072e-05
		1.01856	1.15	1.05497	0.802005	1.73e-05	2.4e-05	1.08846e-05
		1.11111		1.02	0.943	0.000163624		3.56757e-06
		1.09469		0.885		6.596e-06		9.39698e-06
		0.000222222		1.09		0.000153431		6.6e-06
		1.12		0.871575		1.31278e-05		1.11034e-05
		1.20513		0.830054		4.44444e-05		1.00472e-05
		0.98893		0.97027		1.92e-06		2.26244e-06
		0.661238				5.41e-07		2.38806e-06
		0.988208				3.43053e-06
		1.28				2e-06
		0.706522				7.92325e-05
						4.16084e-06
	Median Escape Rate	1.01428	1.27143	0.908	0.943	8.33333e-06	3.60964e-05	9.39698e-06
	Minimum Escape Rate	0.000222222	1.15	0.222	0.802005	5.41e-07	1.81e-05	2.26244e-06
	Maximum Escape Rate	1.53275	1.39286	1.09	0.97006	0.000163624	9.33333e-05	3.34471e-05

## Sheet: S6. WGS and Filter QC
	S6. WGS and Filter QC
	Genotype	Condition	WGS Sample ID	Total reads	Reads mapped	Percent Reads Mapped	Average genome coverage	Variants called	Unique variants post wildtype filter	Unique variants post CamOff-RelE filter
	BY4743 wildtype (IBY12)	YPD plate	N2	1556321	1548946	0.995261	32.0826	274
	BY4743 camTA-camPr-relE (IBY69)	YPD+25 uM camphor plate	N3	1599766	1572219	0.982781	32.5646	290	88
	BY4743 camTA-camPr-relE ( (IBY69)	YPD plate escapee	N4	1613448	1602245	0.993056	33.1865	303	102	77
	BY4743 camTA-camPr-relE ( (IBY69)	Lophase escapee	N9	1713657	1697747	0.990716	35.1646	287	87	66
	BY4743 camTA-camPr-relE ((IBY70)	Lophase escapee	N10	1609511	1592354	0.98934	32.9816	269	71	48
	BY4743 camTA-camPr-relE-relE (IBY138)	Lophase escapee	N15	1631324	1618112	0.991901	33.5152	271	78	54
	PE-2 wildtype (IBY2)	YPD plate	N1	1851823	1848453	0.99818	38.2861	255
	PE-2 camTA-camPr-relE (IBY133)	YPD+25 uM camphor plate	N6	1855630	1853860	0.999046	38.3981	297	113
	PE2 camTA-camPr-relE (IBY133)	Escapee, put through Mesocosm	N5	1578817	1577302	0.99904	32.6699	241	83	40
	PE2 camTA-camPr-relE (IBY133)	YPD plate escapee	N8	1713797	1712333	0.999146	35.4667	206	66	33
	PE2 camTA-camPr-relE (IBY133)	Lophase escapee	N13	1680639	1666064	0.991328	34.5084	241	65	48

## Sheet: S7. SNVs and INDELs
S7. Variants from WGS
Sample	Chromosome	Position	Reference Allele	Variant Allele	Variant Count	Coverage	Variant Frequency	P-value
N1	HG994140.1	4514	T	C	11	11	1	1.4176e-06
N1	HG994141.1	99	C	T	6	38	0.1579	0.012628
N1	HG994141.1	115	C	T	9	43	0.2093	0.0012263
N1	HG994141.1	161	G	A	10	56	0.1786	0.00062917
N1	HG994141.1	280	T	C	18	66	0.2727	9.974e-07
N1	HG994141.1	287	CT	C	17	69	0.2464	2.4824e-06
N1	HG994141.1	371	G	A	26	57	0.4561	3.594e-10
N1	HG994141.1	469	A	G	5	40	0.125	0.027371
N1	HG994141.1	779	G	A	10	82	0.122	0.00072967
N1	HG994141.1	902	G	A	6	73	0.0822	0.014042
N1	HG994141.1	1024	C	T	5	37	0.1351	0.02706
N1	HG994141.1	2010	C	T	7	17	0.4118	0.0036151
N1	HG994141.1	283934	AT	A	4	12	0.3333	0.045113
N1	HG994142.1	89193	C	G	7	11	0.6364	0.001935
N1	HG994142.1	89289	G	A	7	14	0.5	0.0028986
N1	HG994142.1	157160	T	G	5	14	0.3571	0.02037
N1	HG994142.1	270731	GC	G	17	18	0.9444	2.0936e-09
N1	HG994142.1	270949	A	G	15	15	1	6.4467e-09
N1	HG994142.1	271283	A	G	12	12	1	3.698e-07
N1	HG994142.1	327222	G	A	5	14	0.3571	0.02037
N1	HG994142.1	327329	C	T	5	14	0.3571	0.02037
N1	HG994142.1	327377	A	G	6	15	0.4	0.0084291
N1	HG994142.1	327455	A	C	4	12	0.3333	0.046584
N1	HG994142.1	327464	T	G	4	12	0.3333	0.046584
N1	HG994143.1	1344	C	G	14	14	1	2.4927e-08
N1	HG994143.1	1349	A	C	14	14	1	2.4927e-08
N1	HG994143.1	1352	A	G	14	14	1	2.4927e-08
N1	HG994143.1	1353	G	A	14	14	1	2.4927e-08
N1	HG994143.1	1194395	C	A	12	12	1	3.698e-07
N1	HG994144.1	2434	T	C	9	10	0.9	5.9538e-05
N1	HG994144.1	4051	A	AC	5	18	0.2778	0.022239
N1	HG994144.1	4088	C	T	23	46	0.5	2.9283e-09
N1	HG994144.1	4089	AC	A	5	49	0.102	0.028079
N1	HG994144.1	4096	C	T	5	48	0.1042	0.028014
N1	HG994144.1	4099	C	T	7	50	0.14	0.0062398
N1	HG994144.1	4141	T	TA	13	72	0.1806	6.6146e-05
N1	HG994144.1	4169	C	T	35	69	0.5072	8.2973e-14
N1	HG994144.1	4275	G	C	25	79	0.3165	3.1101e-09
N1	HG994144.1	4329	A	C	12	65	0.1846	0.00013976
N1	HG994144.1	4384	G	A	7	51	0.1373	0.0062693
N1	HG994144.1	554439	C	A	7	21	0.3333	0.0043101
N1	HG994144.1	554441	A	T	7	21	0.3333	0.0043101
N1	HG994144.1	554442	C	T	7	21	0.3333	0.0043101
N1	HG994144.1	554444	T	C	7	21	0.3333	0.0043101
N1	HG994144.1	554445	T	C	7	21	0.3333	0.0043101
N1	HG994145.1	3281	S	G	14	14	1	2.4927e-08
N1	HG994145.1	4892	Y	T	10	10	1	5.4125e-06
N1	HG994145.1	5099	Y	T	14	14	1	2.4927e-08
N1	HG994147.1	533737	TA	T	17	30	0.5667	3.8368e-08
N1	HG994148.1	973	G	A	25	53	0.4717	7.091e-10
N1	HG994148.1	1051	A	C	6	20	0.3	0.010098
N1	HG994148.1	2105	G	A	7	12	0.5833	0.0011312
N1	HG994148.1	2106	G	A	7	10	0.7	0.001548
N1	HG994148.1	2107	T	C	8	13	0.6154	0.0008238
N1	HG994148.1	2108	G	A	8	11	0.7273	7.77e-05
N1	HG994148.1	2124	A	T	8	19	0.4211	0.0015455
N1	HG994148.1	2132	C	T	12	23	0.5217	3.4748e-05
N1	HG994148.1	2149	GGTGTTGGTGTGT	G	14	32	0.4375	9.8512e-06
N1	HG994148.1	2587	C	T	45	69	0.6522	4.6119e-19
N1	HG994148.1	2619	T	C	10	78	0.1282	0.00071814
N1	HG994148.1	2662	C	T	30	93	0.3226	5.6848e-11
N1	HG994148.1	2668	TCG	T	42	74	0.5676	5.6371e-17
N1	HG994148.1	2780	T	C	18	97	0.1856	1.6009e-06
N1	HG994148.1	2893	C	A	7	118	0.0593	0.0071293
N1	HG994148.1	2945	A	T	17	137	0.1241	4.4974e-06
N1	HG994148.1	2949	A	T	24	135	0.1778	1.9421e-08
N1	HG994148.1	3069	A	G	20	146	0.137	4.746e-07
N1	HG994148.1	3114	C	T	23	140	0.1643	4.4572e-08
N1	HG994148.1	3126	A	C	24	139	0.1727	2.012e-08
N1	HG994148.1	3235	A	G	25	134	0.1866	8.6752e-09
N1	HG994148.1	3256	T	A	38	133	0.2857	1.6545e-13
N1	HG994148.1	3408	T	C	25	117	0.2137	7.0946e-09
N1	HG994148.1	3450	C	T	20	99	0.202	3.2825e-07
N1	HG994148.1	3511	A	G	41	83	0.494	5.8719e-16
N1	HG994148.1	3774	T	C	6	87	0.069	0.014294
N1	HG994148.1	3860	G	C	45	103	0.4369	5.7107e-17
N1	HG994148.1	3914	A	G	36	95	0.3789	2.3775e-13
N1	HG994148.1	3960	A	G	5	81	0.0617	0.029327
N1	HG994148.1	4025	G	C	12	102	0.1176	0.00017324
N1	HG994148.1	4028	AGATAATATG	A	12	98	0.1224	0.00017068
N1	HG994148.1	4059	T	C	27	102	0.2647	1.0237e-09
N1	HG994148.1	4383	G	GA	6	100	0.06	0.014465
N1	HG994148.1	4471	T	C	47	90	0.5222	1.8206e-18
N1	HG994148.1	4844	A	G	5	25	0.2	0.025076
N1	HG994148.1	136182	A	G	32	32	1	5.4567e-19
N1	HG994148.1	184384	CT	C	4	15	0.2667	0.046584
N1	HG994149.1	6338	Y	T	14	14	1	2.4927e-08
N1	HG994149.1	730216	T	C	8	21	0.381	0.0017241
N1	HG994149.1	730373	G	A	29	30	0.9667	2.6212e-16
N1	HG994150.1	74	C	CA	4	13	0.3077	0.047826
N1	HG994150.1	122	CA	C	6	39	0.1538	0.012702
N1	HG994150.1	132	A	ACAC	5	59	0.0847	0.028614
N1	HG994150.1	138	CCACA	C	13	68	0.1912	5.9784e-05
N1	HG994150.1	178	C	T	33	107	0.3084	6.2486e-12
N1	HG994150.1	179	T	A	33	105	0.3143	5.8456e-12
N1	HG994150.1	205	T	TA	55	110	0.5	1.2305e-24
N1	HG994150.1	338	G	C	12	122	0.0984	0.00018378
N1	HG994150.1	376	G	A	56	125	0.448	4.5234e-21
N1	HG994150.1	581	T	C	7	89	0.0787	0.0069119
N1	HG994150.1	586	ATAG	A	9	90	0.1	0.0015832
N1	HG994150.1	682	T	C	7	89	0.0787	0.0069119
N1	HG994150.1	718	G	C	7	84	0.0833	0.0068597
N1	HG994150.1	737	C	T	13	87	0.1494	7.5275e-05
N1	HG994150.1	764	T	C	15	89	0.1685	1.6043e-05
N1	HG994150.1	783	G	A	9	101	0.0891	0.0016215
N1	HG994150.1	792	T	C	24	101	0.2376	1.2642e-08
N1	HG994150.1	815	C	G	16	108	0.1481	8.3818e-06
N1	HG994150.1	832	G	C	15	107	0.1402	1.8021e-05
N1	HG994150.1	856	C	T	12	116	0.1034	0.00018096
N1	HG994150.1	865	G	T	26	124	0.2097	3.4472e-09
N1	HG994150.1	996	A	G	26	176	0.1477	5.5015e-09
N1	HG994150.1	1059	C	T	40	190	0.2105	9.1559e-14
N1	HG994150.1	1097	C	T	14	170	0.0824	4.6185e-05
N1	HG994150.1	1288	T	C	7	40	0.175	0.0058688
N1	HG994150.1	1305	A	T	7	30	0.2333	0.0052713
N1	HG994150.1	1508	G	T	12	59	0.2034	0.00013121
N1	HG994150.1	1528	T	C	10	69	0.1449	0.00068782
N1	HG994150.1	1678	G	A	15	105	0.1429	1.7827e-05
N1	HG994150.1	1719	T	C	22	93	0.2366	5.8309e-08
N1	HG994150.1	1781	A	G	5	80	0.0625	0.029279
N1	HG994150.1	1853	C	A	8	47	0.1702	0.0028249
N1	HG994150.1	1857	C	T	5	35	0.1429	0.026822
N1	HG994150.1	1863	T	C	5	49	0.102	0.028079
N1	HG994150.1	1912	C	T	10	33	0.303	0.00043872
N1	HG994150.1	2141	C	A	5	19	0.2632	0.023166
N1	HG994150.1	670585	CA	C	8	24	0.3333	0.001949
N1	HG994150.1	675776	C	T	16	19	0.8421	4.357e-08
N1	HG994150.1	676219	C	T	9	17	0.5294	0.00046348
N1	HG994150.1	676437	C	T	9	10	0.9	5.9538e-05
N1	HG994150.1	676516	A	G	9	10	0.9	5.9538e-05
N1	HG994152.1	1200	T	C	5	41	0.122	0.027465
N1	HG994152.1	1217	A	T	6	45	0.1333	0.013082
N1	HG994152.1	484367	G	A	6	29	0.2069	0.011736
N1	HG994152.1	604470	A	G	16	16	1	1.6637e-09
N1	HG994152.1	755072	CT	C	4	14	0.2857	0.045113
N1	HG994153.1	388545	T	C	17	17	1	4.2852e-10
N1	HG994153.1	583448	T	C	10	10	1	5.4125e-06
N1	HG994154.1	288	A	G	10	69	0.1449	0.00068782
N1	HG994154.1	881	C	A	5	56	0.0893	0.028473
N1	HG994154.1	898	C	T	26	46	0.5652	9.8982e-11
N1	HG994154.1	1140	AC	A	4	13	0.3077	0.047826
N1	HG994154.1	1530	T	C	7	19	0.3684	0.0039926
N1	HG994154.1	88913	G	A	7	32	0.2188	0.0054182
N1	HG994154.1	1056071	A	C	11	11	1	1.4176e-06
N1	HG994155.1	352031	T	C	10	10	1	5.4125e-06
N1	HG994155.1	916514	T	C	5	31	0.1613	0.026257
N1	HG994155.1	916813	A	C	5	48	0.1042	0.028014
N1	HG994155.1	917101	C	CA	8	24	0.3333	0.001949
N1	HG994155.1	917145	G	GGGT	5	18	0.2778	0.021691
N1	LR999873.1	59685	G	GTTA	11	12	0.9167	4.8074e-06
N1	LR999874.1	199079	G	A	13	22	0.5909	9.5813e-06
N1	LR999874.1	199493	AAT	A	10	18	0.5556	0.00017215
N1	LR999874.1	317298	A	G	13	13	1	9.6148e-08
N1	LR999874.1	321393	CTA	C	7	12	0.5833	0.0006993
N1	LR999874.1	322052	A	G	7	13	0.5385	0.0026087
N1	LR999874.1	322057	A	G	7	13	0.5385	0.0026087
N1	LR999874.1	322069	GATGT	G	5	11	0.4545	0.017544
N1	LR999874.1	322105	A	G	4	10	0.4	0.043344
N1	LR999878.1	724861	T	C	19	19	1	2.8292e-11
N1	LR999878.1	724905	G	A	15	15	1	6.4467e-09
N1	LR999879.1	245	C	CT	13	14	0.9286	3.7391e-07
N1	LR999879.1	303	T	C	7	13	0.5385	0.0026087
N1	LR999879.1	328	C	CA	11	12	0.9167	4.8074e-06
N1	LR999879.1	184404	T	C	8	15	0.5333	0.0010995
N1	LR999880.1	433106	C	T	6	17	0.3529	0.0092021
N1	LR999880.1	433798	A	G	11	11	1	1.4176e-06
N1	LR999880.1	433806	G	T	13	13	1	9.6148e-08
N1	LR999880.1	433807	C	A	13	13	1	9.6148e-08
N1	LR999881.1	57010	GA	G	4	16	0.25	0.048889
N1	LR999881.1	720724	C	G	8	23	0.3478	0.0018791
N1	LR999881.1	720773	T	C	10	15	0.6667	9.995e-05
N1	LR999881.1	720783	T	A	8	13	0.6154	0.0008238
N1	LR999881.1	720813	A	G	9	13	0.6923	0.00022883
N1	LR999881.1	720852	ATTT	A	4	12	0.3333	0.043344
N1	LR999881.1	720899	A	T	5	10	0.5	0.016254
N1	LR999881.1	721289	A	C	11	11	1	1.4176e-06
N1	LR999881.1	721306	G	T	11	11	1	1.4176e-06
N1	LR999881.1	721311	C	T	12	12	1	3.698e-07
N1	LR999881.1	721315	G	A	12	12	1	3.698e-07
N1	LR999882.1	1101	G	T	5	32	0.1562	0.026257
N1	LR999882.1	66438	C	T	6	24	0.25	0.010968
N1	LR999882.1	66459	T	C	8	28	0.2857	0.0021337
N1	LR999882.1	66465	T	C	10	28	0.3571	0.00036855
N1	LR999882.1	66471	C	T	8	26	0.3077	0.002076
N1	LR999882.1	562520	A	G	9	32	0.2812	0.0010185
N1	LR999882.1	562637	G	A	5	21	0.2381	0.023921
N1	LR999882.1	624922	CTTTT	C	5	11	0.4545	0.012821
N1	LR999882.1	667068	A	C	15	35	0.4286	4.5018e-06
N1	LR999882.1	667330	C	CA	4	16	0.25	0.049808
N1	LR999882.1	667554	A	AC	5	20	0.25	0.023562
N1	LR999882.1	667579	C	A	7	21	0.3333	0.0043101
N1	LR999882.1	668567	A	G	19	32	0.5938	3.9837e-08
N1	LR999882.1	669460	A	T	13	24	0.5417	1.2938e-05
N1	LR999882.1	669911	G	A	13	27	0.4815	1.81e-05
N1	LR999882.1	669985	T	C	16	31	0.5161	1.0995e-06
N1	LR999882.1	670036	T	C	18	34	0.5294	1.7305e-07
N1	LR999882.1	670124	C	T	18	35	0.5143	1.9562e-07
N1	LR999882.1	670154	C	G	24	44	0.5455	7.4746e-10
N1	LR999882.1	670246	A	G	21	41	0.5122	1.4682e-08
N1	LR999882.1	670335	G	A	25	42	0.5952	1.6529e-10
N1	LR999882.1	670431	G	GA	15	35	0.4286	4.5018e-06
N1	LR999882.1	670447	C	A	19	39	0.4872	1.0268e-07
N1	LR999882.1	670516	G	A	18	38	0.4737	2.68e-07
N1	LR999882.1	670519	GA	G	17	39	0.4359	8.1342e-07
N1	LR999882.1	670741	G	A	15	33	0.4545	3.8647e-06
N1	LR999882.1	670886	C	A	12	28	0.4286	5.4482e-05
N1	LR999882.1	671175	A	G	13	31	0.4194	2.4825e-05
N1	LR999882.1	671239	A	G	19	33	0.5758	4.7323e-08
N1	LR999882.1	671281	A	C	18	31	0.5806	1.1154e-07
N1	LR999882.1	671296	G	A	18	31	0.5806	1.1154e-07
N1	LR999882.1	671731	A	C	18	38	0.4737	2.68e-07
N1	LR999882.1	671757	G	GA	20	41	0.4878	3.8991e-08
N1	LR999882.1	673284	A	G	18	36	0.5	2.1904e-07
N1	LR999882.1	673598	T	C	13	27	0.4815	1.81e-05
N1	LR999882.1	674917	T	C	16	39	0.4103	2.1927e-06
N1	LR999882.1	675030	T	A	20	39	0.5128	3.4806e-08
N1	LR999882.1	675369	T	C	16	33	0.4848	1.364e-06
N1	LR999883.1	456625	CTTTT	C	28	64	0.4375	5.6997e-12
N1	LR999883.1	456836	C	T	98	98	1	1.7493e-58
N1	LR999884.1	645	T	C	9	21	0.4286	0.0006592
N1	LR999884.1	718	G	T	5	22	0.2273	0.024248
N1	LR999884.1	1158	A	T	97	176	0.5511	4.8545e-38
N1	LR999884.1	1226	G	A	49	156	0.3141	1.9961e-17
N1	LR999884.1	1268	C	T	44	149	0.2953	1.3565e-15
N1	LR999884.1	1358	T	C	28	122	0.2295	6.4692e-10
N1	LR999884.1	1381	C	T	24	115	0.2087	1.5616e-08
N1	LR999884.1	1408	T	C	24	90	0.2667	1.015e-08
N1	LR999884.1	5819	T	C	6	37	0.1622	0.012549
N1	LR999884.1	5845	AC	A	8	42	0.1905	0.0027074
N1	LR999884.1	5916	G	A	8	56	0.1429	0.0029874
N1	LR999884.1	5933	A	G	7	62	0.1129	0.0065131
N1	LR999884.1	5968	C	G	10	69	0.1449	0.00068782
N1	LR999884.1	5975	T	G	7	67	0.1045	0.0066257
N1	LR999884.1	6037	T	A	8	87	0.092	0.0033014
N1	LR999884.1	6176	C	T	37	85	0.4353	4.6505e-14
N1	LR999884.1	6186	C	T	36	82	0.439	1.0134e-13
N1	LR999884.1	6301	C	T	17	56	0.3036	1.8236e-06
N1	LR999884.1	907947	T	G	8	28	0.2857	0.002188
N1	LR999885.1	548131	C	T	6	15	0.4	0.0084291
N1	LR999886.1	2982	A	G	12	34	0.3529	7.5302e-05
N1	LR999886.1	3104	T	G	6	20	0.3	0.010098
N1	LR999886.1	87297	AC	A	4	15	0.2667	0.048889
N1	LR999886.1	147532	G	GA	4	12	0.3333	0.045113
N1	LR999886.1	402533	T	C	12	12	1	3.698e-07
N1	LR999886.1	402541	T	C	12	12	1	3.698e-07
N1	LR999886.1	845640	A	AT	14	15	0.9333	1.0315e-07
N1	LR999886.1	1073900	CT	C	6	31	0.1935	0.011461
N1	LR999886.1	1079223	A	G	20	20	1	7.2544e-12
N1	LR999886.1	1079265	T	C	14	14	1	2.4927e-08
N1	LR999886.1	1079291	G	T	11	11	1	1.4176e-06
N1	LR999890.1	8762	T	C	11	22	0.5	9.1981e-05
N1	LR999890.1	8772	T	A	10	21	0.4762	0.00023971
N1	LR999890.1	8802	A	G	10	19	0.5263	0.00019541
N1	LR999890.1	8841	ATT	A	6	20	0.3	0.0095308
N1	LR999890.1	8887	A	T	4	13	0.3077	0.047826
N5	HG994141.1	59	T	C	10	17	0.5882	0.00014831
N5	HG994141.1	62	C	T	10	17	0.5882	0.00014831
N5	HG994141.1	99	C	T	14	28	0.5	6.911e-06
N5	HG994141.1	115	C	T	6	34	0.1765	0.012287
N5	HG994141.1	161	G	A	29	48	0.6042	3.7531e-12
N5	HG994141.1	212	A	C	6	67	0.0896	0.013903
N5	HG994141.1	232	T	C	7	71	0.0986	0.0066905
N5	HG994141.1	280	T	C	12	72	0.1667	0.00014827
N5	HG994141.1	329	T	C	8	72	0.1111	0.0031815
N5	HG994141.1	371	G	A	19	68	0.2794	4.4235e-07
N5	HG994141.1	449	A	G	25	45	0.5556	2.7295e-10
N5	HG994141.1	469	A	G	19	43	0.4419	1.4658e-07
N5	HG994141.1	614	T	C	5	56	0.0893	0.028473
N5	HG994141.1	779	G	A	12	49	0.2449	0.00011358
N5	HG994141.1	902	G	A	6	38	0.1579	0.012628
N5	HG994141.1	2010	C	T	9	19	0.4737	0.0005667
N5	HG994141.1	2226	C	A	6	30	0.2	0.01186
N5	HG994141.1	2227	A	G	7	30	0.2333	0.0052713
N5	HG994142.1	270731	GC	G	10	10	1	5.4125e-06
N5	HG994142.1	327222	G	A	4	15	0.2667	0.049808
N5	HG994142.1	327329	C	T	5	14	0.3571	0.02037
N5	HG994142.1	327377	A	G	5	13	0.3846	0.019565
N5	HG994142.1	327455	A	C	4	11	0.3636	0.045113
N5	HG994142.1	327464	T	G	4	10	0.4	0.043344
N5	HG994143.1	1344	C	G	17	17	1	4.2852e-10
N5	HG994143.1	1349	A	C	16	16	1	1.6637e-09
N5	HG994143.1	1352	A	G	17	17	1	4.2852e-10
N5	HG994143.1	1353	G	A	17	17	1	4.2852e-10
N5	HG994143.1	279452	T	G	13	13	1	9.6148e-08
N5	HG994143.1	290826	G	GA	5	14	0.3571	0.018634
N5	HG994143.1	305863	CT	C	4	16	0.25	0.048889
N5	HG994143.1	878078	AT	A	4	14	0.2857	0.047826
N5	HG994144.1	4045	CA	C	5	21	0.2381	0.023562
N5	HG994144.1	4058	C	CCA	5	35	0.1429	0.026822
N5	HG994144.1	4064	C	CCA	8	35	0.2286	0.0024931
N5	HG994144.1	4068	A	AC	5	27	0.1852	0.025527
N5	HG994144.1	4088	C	T	36	53	0.6792	9.2831e-16
N5	HG994144.1	4096	C	T	11	58	0.1897	0.00028966
N5	HG994144.1	4099	C	T	9	58	0.1552	0.0013968
N5	HG994144.1	4108	C	T	6	58	0.1034	0.013641
N5	HG994144.1	4116	C	T	6	65	0.0923	0.013851
N5	HG994144.1	4141	T	TA	7	80	0.0875	0.0067755
N5	HG994144.1	4169	C	T	37	70	0.5286	1.0148e-14
N5	HG994144.1	4275	G	C	20	63	0.3175	1.5858e-07
N5	HG994144.1	4329	A	C	6	53	0.1132	0.013458
N5	HG994144.1	22386	CA	C	5	17	0.2941	0.021691
N5	HG994144.1	554439	C	A	6	17	0.3529	0.0092021
N5	HG994144.1	554441	A	T	5	16	0.3125	0.021691
N5	HG994144.1	554442	C	T	6	17	0.3529	0.0092021
N5	HG994144.1	554444	T	C	6	17	0.3529	0.0092021
N5	HG994144.1	554445	T	C	6	17	0.3529	0.0092021
N5	HG994145.1	3281	S	G	11	11	1	1.4176e-06
N5	HG994145.1	5099	Y	T	12	12	1	3.698e-07
N5	HG994146.1	362824	T	TA	6	12	0.5	0.0034965
N5	HG994147.1	533737	TA	T	11	21	0.5238	1.6951e-05
N5	HG994147.1	534053	GGAA	G	4	10	0.4	0.043344
N5	HG994148.1	973	G	A	54	82	0.6585	7.5331e-23
N5	HG994148.1	1051	A	C	12	20	0.6	2.2548e-05
N5	HG994148.1	1053	A	G	10	17	0.5882	0.00014831
N5	HG994148.1	1058	TGGCG	T	8	18	0.4444	0.0014461
N5	HG994148.1	2105	G	T	4	10	0.4	0.034965
N5	HG994148.1	2124	A	T	21	29	0.7241	1.2841e-09
N5	HG994148.1	2132	C	T	23	33	0.697	2.6558e-10
N5	HG994148.1	2149	GGTGTTGGTGTGT	G	30	43	0.6977	2.8473e-13
N5	HG994148.1	2587	C	T	67	83	0.8072	1.9546e-31
N5	HG994148.1	2619	T	C	6	93	0.0645	0.014379
N5	HG994148.1	2662	C	T	22	101	0.2178	6.6103e-08
N5	HG994148.1	2668	TCG	T	29	95	0.3053	1.488e-10
N5	HG994148.1	2713	G	A	12	142	0.0845	0.00019161
N5	HG994148.1	2752	C	T	13	148	0.0878	9.2701e-05
N5	HG994148.1	2780	T	C	19	148	0.1284	1.0295e-06
N5	HG994148.1	2945	A	T	30	162	0.1852	2.121e-10
N5	HG994148.1	2949	A	T	13	157	0.0828	9.4237e-05
N5	HG994148.1	3069	A	G	10	181	0.0552	0.00085951
N5	HG994148.1	3114	C	T	40	176	0.2273	7.4456e-14
N5	HG994148.1	3126	A	C	18	177	0.1017	2.4139e-06
N5	HG994148.1	3235	A	G	39	176	0.2216	1.7011e-13
N5	HG994148.1	3256	T	A	26	183	0.1421	5.732e-09
N5	HG994148.1	3408	T	C	14	167	0.0838	4.5945e-05
N5	HG994148.1	3450	C	T	14	169	0.0828	4.6106e-05
N5	HG994148.1	3511	A	G	102	163	0.6258	9.1138e-42
N5	HG994148.1	3860	G	C	74	136	0.5441	4.6917e-29
N5	HG994148.1	3914	A	G	48	120	0.4	9.5335e-18
N5	HG994148.1	4025	G	C	12	145	0.0828	0.00019262
N5	HG994148.1	4028	AGATAATATG	A	10	141	0.0709	0.00082687
N5	HG994148.1	4059	T	C	22	138	0.1594	9.609e-08
N5	HG994148.1	4255	C	T	11	142	0.0775	0.00039931
N5	HG994148.1	4383	G	GA	8	125	0.064	0.0034802
N5	HG994148.1	4471	T	C	65	110	0.5909	2.2989e-26
N5	HG994148.1	5106	CG	C	5	31	0.1613	0.026257
N5	HG994148.1	5691	C	A	20	21	0.9524	4.0873e-11
N5	HG994148.1	5696	C	CA	13	16	0.8125	8.7675e-07
N5	HG994148.1	5705	C	A	15	16	0.9375	2.8282e-08
N5	HG994148.1	136182	A	G	17	17	1	4.2852e-10
N5	HG994148.1	164354	AT	A	5	17	0.2941	0.02037
N5	HG994149.1	6338	Y	T	15	15	1	6.4467e-09
N5	HG994149.1	730216	T	C	10	26	0.3846	0.00033576
N5	HG994149.1	730373	G	A	32	32	1	5.4567e-19
N5	HG994150.1	138	CCACA	C	7	41	0.1707	0.0057727
N5	HG994150.1	178	C	T	27	72	0.375	3.6614e-10
N5	HG994150.1	179	T	A	27	73	0.3699	3.8541e-10
N5	HG994150.1	205	T	TA	33	81	0.4074	2.5436e-14
N5	HG994150.1	338	G	C	6	79	0.0759	0.014161
N5	HG994150.1	376	G	A	31	66	0.4697	4.4405e-12
N5	HG994150.1	581	T	C	5	55	0.0909	0.028423
N5	HG994150.1	586	ATAG	A	6	53	0.1132	0.013458
N5	HG994150.1	737	C	T	29	65	0.4462	3.2317e-11
N5	HG994150.1	764	T	C	7	79	0.0886	0.006801
N5	HG994150.1	783	G	A	5	86	0.0581	0.029439
N5	HG994150.1	792	T	C	42	85	0.4941	2.4776e-16
N5	HG994150.1	832	G	C	6	103	0.0583	0.014499
N5	HG994150.1	865	G	T	12	117	0.1026	0.00018145
N5	HG994150.1	996	A	G	16	159	0.1006	1.026e-05
N5	HG994150.1	1059	C	T	22	170	0.1294	1.1538e-07
N5	HG994150.1	1305	A	T	6	24	0.25	0.010968
N5	HG994150.1	1505	T	C	5	40	0.125	0.027371
N5	HG994150.1	1508	G	T	9	41	0.2195	0.0011955
N5	HG994150.1	1619	A	T	14	58	0.2414	2.5055e-05
N5	HG994150.1	1678	G	A	12	56	0.2143	0.00012642
N5	HG994150.1	1719	T	C	6	55	0.1091	0.013535
N5	HG994150.1	1781	A	G	5	48	0.1042	0.027945
N5	HG994150.1	1853	C	A	7	33	0.2121	0.0054855
N5	HG994150.1	1912	C	T	11	26	0.4231	0.00012791
N5	HG994150.1	4132	C	T	6	11	0.5455	0.006192
N5	HG994150.1	670585	CA	C	5	19	0.2632	0.023166
N5	HG994150.1	675748	G	A	5	18	0.2778	0.022727
N5	HG994150.1	675776	C	T	10	17	0.5882	0.00014831
N5	HG994150.1	676219	C	T	9	13	0.6923	0.00022883
N5	HG994150.1	676516	A	G	8	10	0.8	0.00035723
N5	HG994152.1	303	T	G	6	15	0.4	0.0084291
N5	HG994152.1	359	G	A	6	16	0.375	0.008837
N5	HG994152.1	394	G	GAAA	6	16	0.375	0.0084291
N5	HG994152.1	465	T	A	5	11	0.4545	0.017544
N5	HG994152.1	486	T	C	5	10	0.5	0.016254
N5	HG994152.1	493	T	C	5	10	0.5	0.016254
N5	HG994152.1	498	ATAG	A	5	11	0.4545	0.017544
N5	HG994152.1	1440	C	T	4	15	0.2667	0.049808
N5	HG994152.1	6721	C	T	11	11	1	1.4176e-06
N5	HG994152.1	592293	CGTCAAA	C	5	15	0.3333	0.021073
N5	HG994152.1	592320	GTTC	G	7	18	0.3889	0.0038123
N5	HG994153.1	388545	T	C	14	14	1	2.4927e-08
N5	HG994154.1	288	A	G	6	65	0.0923	0.013851
N5	HG994154.1	898	C	T	23	43	0.5349	2.0322e-09
N5	HG994154.1	1062417	T	C	7	20	0.35	0.004158
N5	HG994155.1	916873	G	A	6	42	0.1429	0.012905
N5	HG994155.1	917000	T	C	7	41	0.1707	0.0059136
N5	HG994155.1	917101	C	CA	5	31	0.1613	0.026257
N5	HG994155.1	917105	C	G	7	25	0.28	0.0048126
N5	HG994155.1	917145	G	GGGT	5	28	0.1786	0.025729
N5	LR999873.1	59685	G	GTTA	10	15	0.6667	7.6278e-05
N5	LR999874.1	199079	G	A	8	17	0.4706	0.0013389
N5	LR999874.1	199493	AAT	A	10	16	0.625	0.00012413
N5	LR999874.1	321393	CTA	C	8	12	0.6667	0.00067304
N5	LR999874.1	321871	C	A	5	16	0.3125	0.021691
N5	LR999874.1	321872	T	G	5	16	0.3125	0.021691
N5	LR999874.1	321878	G	C	5	16	0.3125	0.021691
N5	LR999876.1	196877	GTA	G	4	10	0.4	0.043344
N5	LR999878.1	724861	T	C	13	13	1	9.6148e-08
N5	LR999880.1	433106	C	T	6	12	0.5	0.006865
N5	LR999880.1	433798	A	G	12	12	1	3.698e-07
N5	LR999880.1	433806	G	T	11	11	1	1.4176e-06
N5	LR999880.1	433807	C	A	11	11	1	1.4176e-06
N5	LR999881.1	720724	C	G	5	17	0.2941	0.022239
N5	LR999882.1	868	G	A	6	24	0.25	0.010968
N5	LR999882.1	990	C	T	6	33	0.1818	0.01219
N5	LR999882.1	1101	G	T	6	39	0.1538	0.012702
N5	LR999882.1	1128	C	T	6	35	0.1714	0.01238
N5	LR999882.1	2207	ACCC	A	5	17	0.2941	0.021073
N5	LR999882.1	2210	C	CA	9	10	0.9	2.0568e-05
N5	LR999882.1	4500	A	G	4	11	0.3636	0.045113
N5	LR999882.1	4577	T	C	4	11	0.3636	0.045113
N5	LR999882.1	361320	C	T	18	26	0.6923	3.6611e-08
N5	LR999882.1	667068	A	C	10	18	0.5556	0.00017215
N5	LR999882.1	667330	C	CA	4	14	0.2857	0.045113
N5	LR999882.1	668567	A	G	12	30	0.4	6.1809e-05
N5	LR999882.1	669911	G	A	17	23	0.7391	5.7694e-08
N5	LR999882.1	669985	T	C	15	23	0.6522	9.5813e-07
N5	LR999882.1	670036	T	C	17	25	0.68	1.0983e-07
N5	LR999882.1	670124	C	T	16	27	0.5926	6.1806e-07
N5	LR999882.1	670154	C	G	17	28	0.6071	2.1913e-07
N5	LR999882.1	670246	A	G	11	20	0.55	7.2653e-05
N5	LR999882.1	670335	G	A	10	20	0.5	0.00021796
N5	LR999882.1	670431	G	GA	11	22	0.5	9.1981e-05
N5	LR999882.1	670447	C	A	12	22	0.5455	3.066e-05
N5	LR999882.1	670516	G	A	8	20	0.4	0.0015455
N5	LR999882.1	670519	GA	G	9	20	0.45	0.00061425
N5	LR999882.1	670741	G	A	11	22	0.5	9.1981e-05
N5	LR999882.1	670886	C	A	8	21	0.381	0.0017241
N5	LR999882.1	671175	A	G	12	21	0.5714	2.658e-05
N5	LR999882.1	671239	A	G	13	23	0.5652	1.1242e-05
N5	LR999882.1	671281	A	C	10	21	0.4762	0.00023971
N5	LR999882.1	671296	G	A	11	22	0.5	9.1981e-05
N5	LR999882.1	671731	A	C	13	27	0.4815	1.81e-05
N5	LR999882.1	671757	G	GA	11	27	0.4074	0.0001362
N5	LR999882.1	673284	A	G	13	23	0.5652	1.1242e-05
N5	LR999882.1	673598	T	C	13	28	0.4643	1.9812e-05
N5	LR999882.1	674917	T	C	12	33	0.3636	7.2075e-05
N5	LR999882.1	675030	T	A	14	32	0.4375	9.8512e-06
N5	LR999882.1	675369	T	C	14	29	0.4828	7.6466e-06
N5	LR999882.1	675482	G	T	7	23	0.3043	0.0045803
N5	LR999882.1	675490	C	T	7	24	0.2917	0.0047006
N5	LR999882.1	675491	A	G	7	25	0.28	0.0048126
N5	LR999883.1	456625	CTTTT	C	19	40	0.475	5.5375e-08
N5	LR999883.1	456836	C	T	74	74	1	4.2804e-44
N5	LR999883.1	457004	ACCGCGTCGCCGCGTCG	A	7	59	0.1186	0.0064707
N5	LR999884.1	923	T	C	6	33	0.1818	0.01219
N5	LR999884.1	1158	A	T	93	180	0.5167	8.19e-36
N5	LR999884.1	1226	G	A	50	153	0.3268	7.2665e-18
N5	LR999884.1	1268	C	T	45	143	0.3147	4.6037e-16
N5	LR999884.1	1358	T	C	34	125	0.272	4.3162e-12
N5	LR999884.1	1381	C	T	30	115	0.2609	1.0555e-10
N5	LR999884.1	1408	T	C	27	99	0.2727	9.5451e-10
N5	LR999884.1	5845	AC	A	5	27	0.1852	0.025527
N5	LR999884.1	5916	G	A	7	36	0.1944	0.0056667
N5	LR999884.1	5968	C	G	9	44	0.2045	0.0012408
N5	LR999884.1	5975	T	G	5	45	0.1111	0.027799
N5	LR999884.1	6037	T	A	10	66	0.1515	0.00067609
N5	LR999884.1	6176	C	T	21	59	0.3559	5.4448e-08
N5	LR999884.1	6186	C	T	20	59	0.339	1.3682e-07
N5	LR999884.1	6301	C	T	7	38	0.1842	0.0057727
N5	LR999884.1	6513	C	T	5	14	0.3571	0.02037
N5	LR999884.1	529342	G	A	14	14	1	2.4927e-08
N5	LR999884.1	907947	T	G	6	21	0.2857	0.010344
N5	LR999885.1	559136	C	A	7	13	0.5385	0.0026087
N5	LR999886.1	2982	A	G	9	19	0.4737	0.0005667
N5	LR999886.1	3104	T	G	6	17	0.3529	0.0092021
N5	LR999886.1	203500	AT	A	6	13	0.4615	0.0074534
N5	LR999886.1	402541	T	C	10	10	1	5.4125e-06
N5	LR999886.1	1079223	A	G	20	20	1	7.2544e-12
N5	LR999886.1	1079265	T	C	15	15	1	6.4467e-09
N5	LR999886.1	1079291	G	T	11	11	1	1.4176e-06
N5	LR999887.1	579674	C	T	10	10	1	5.4125e-06
N5	LR999890.1	11259	T	TC	11	12	0.9167	4.8074e-06
N5	LR999890.1	11269	T	G	12	12	1	3.698e-07
N5	LR999890.1	11302	T	TA	13	14	0.9286	3.7391e-07
N5	XI-3_construct	1406	AATCTGTCAT	A	22	23	0.9565	2.9149e-12
N5	XI-3_construct	1919	TC	T	24	24	1	3.101e-14
N5	XI-3_construct	2172	C	T	13	13	1	9.6148e-08
N5	XII-5_construct	1632	G	A	36	36	1	2.2598e-21
N5	XII-5_construct	2750	T	C	15	15	1	6.4467e-09
N5	XII-5_construct	2946	A	G	11	11	1	1.4176e-06
N6	HG994141.1	59	T	C	9	21	0.4286	0.0006592
N6	HG994141.1	62	C	T	9	22	0.4091	0.00070165
N6	HG994141.1	99	C	T	14	28	0.5	6.911e-06
N6	HG994141.1	161	G	A	22	46	0.4783	8.5409e-09
N6	HG994141.1	280	T	C	14	70	0.2	2.9687e-05
N6	HG994141.1	287	CT	C	8	68	0.1176	0.0031411
N6	HG994141.1	329	T	C	7	63	0.1111	0.0065529
N6	HG994141.1	371	G	A	20	52	0.3846	9.8643e-08
N6	HG994141.1	469	A	G	10	40	0.25	0.00051483
N6	HG994141.1	614	T	C	5	88	0.0568	0.02948
N6	HG994141.1	779	G	A	38	75	0.5067	6.2293e-15
N6	HG994141.1	1024	C	T	5	33	0.1515	0.026557
N6	HG994141.1	1168	T	C	5	17	0.2941	0.022239
N6	HG994141.1	2010	C	T	7	15	0.4667	0.0031609
N6	HG994141.1	2248	C	CA	4	13	0.3077	0.047826
N6	HG994141.1	283934	AT	A	4	10	0.4	0.041176
N6	HG994141.1	287836	GA	G	4	15	0.2667	0.047826
N6	HG994142.1	89193	C	G	6	14	0.4286	0.007971
N6	HG994142.1	157160	T	G	5	12	0.4167	0.018634
N6	HG994142.1	270731	GC	G	14	14	1	2.4927e-08
N6	HG994142.1	270949	A	G	13	13	1	9.6148e-08
N6	HG994142.1	327329	C	T	6	27	0.2222	0.011461
N6	HG994142.1	327377	A	G	6	27	0.2222	0.011461
N6	HG994143.1	1344	C	G	11	11	1	1.4176e-06
N6	HG994143.1	1349	A	C	10	10	1	5.4125e-06
N6	HG994143.1	1352	A	G	11	11	1	1.4176e-06
N6	HG994143.1	1353	G	A	11	11	1	1.4176e-06
N6	HG994143.1	279452	T	G	13	13	1	9.6148e-08
N6	HG994143.1	1194395	C	A	12	12	1	3.698e-07
N6	HG994144.1	2434	T	C	9	12	0.75	0.00016826
N6	HG994144.1	2537	G	GA	5	29	0.1724	0.025917
N6	HG994144.1	4006	CA	C	5	15	0.3333	0.021073
N6	HG994144.1	4045	CA	C	5	23	0.2174	0.024548
N6	HG994144.1	4051	A	AC	8	34	0.2353	0.0024562
N6	HG994144.1	4058	C	CCA	8	48	0.1667	0.0028457
N6	HG994144.1	4064	C	CCA	8	47	0.1702	0.0027808
N6	HG994144.1	4074	C	CA	5	69	0.0725	0.028994
N6	HG994144.1	4088	C	T	47	77	0.6104	2.1727e-19
N6	HG994144.1	4096	C	T	17	89	0.191	3.282e-06
N6	HG994144.1	4099	C	T	15	89	0.1685	1.6043e-05
N6	HG994144.1	4116	C	T	6	109	0.055	0.01456
N6	HG994144.1	4141	T	TA	17	126	0.1349	4.2161e-06
N6	HG994144.1	4169	C	T	73	131	0.5573	7.0108e-29
N6	HG994144.1	4275	G	C	51	139	0.3669	1.56e-18
N6	HG994144.1	4329	A	C	24	111	0.2162	1.4791e-08
N6	HG994144.1	4384	G	A	10	79	0.1266	0.00072112
N6	HG994144.1	4466	C	G	5	38	0.1316	0.027169
N6	HG994144.1	4523	ATAG	A	6	22	0.2727	0.01057
N6	HG994144.1	34270	CAT	C	4	15	0.2667	0.049808
N6	HG994144.1	554439	C	A	5	15	0.3333	0.021073
N6	HG994144.1	554441	A	T	5	15	0.3333	0.021073
N6	HG994144.1	554442	C	T	5	15	0.3333	0.021073
N6	HG994144.1	554444	T	C	5	15	0.3333	0.021073
N6	HG994144.1	554445	T	C	4	14	0.2857	0.048889
N6	HG994144.1	556098	T	C	6	33	0.1818	0.01219
N6	HG994145.1	3281	S	G	15	15	1	6.4467e-09
N6	HG994145.1	4999	AT	A	11	11	1	1.4176e-06
N6	HG994145.1	5099	Y	T	14	14	1	2.4927e-08
N6	HG994145.1	108142	C	T	11	11	1	1.4176e-06
N6	HG994145.1	108160	A	G	13	13	1	9.6148e-08
N6	HG994146.1	362824	T	TA	6	10	0.6	0.0034965
N6	HG994147.1	533737	TA	T	18	32	0.5625	4.8354e-08
N6	HG994148.1	973	G	A	58	74	0.7838	9.1886e-27
N6	HG994148.1	1051	A	C	9	18	0.5	0.00051645
N6	HG994148.1	1053	A	G	8	18	0.4444	0.0014461
N6	HG994148.1	1058	TGGCG	T	5	15	0.3333	0.021073
N6	HG994148.1	2124	A	T	17	23	0.7391	5.7694e-08
N6	HG994148.1	2132	C	T	15	18	0.8333	1.4655e-07
N6	HG994148.1	2149	GGTGTTGGTGTGT	G	22	31	0.7097	5.875e-10
N6	HG994148.1	2587	C	T	77	100	0.77	5.5599e-35
N6	HG994148.1	2619	T	C	10	100	0.1	0.00077103
N6	HG994148.1	2662	C	T	30	112	0.2679	9.8639e-11
N6	HG994148.1	2668	TCG	T	38	95	0.4	3.4529e-14
N6	HG994148.1	2713	G	A	11	150	0.0733	0.00040378
N6	HG994148.1	2780	T	C	19	140	0.1357	9.9129e-07
N6	HG994148.1	2893	C	A	10	158	0.0633	0.00084319
N6	HG994148.1	2945	A	T	41	180	0.2278	3.4685e-14
N6	HG994148.1	2949	A	T	10	181	0.0552	0.00085951
N6	HG994148.1	3114	C	T	49	202	0.2426	6.4327e-17
N6	HG994148.1	3126	A	C	29	199	0.1457	6.201e-10
N6	HG994148.1	3235	A	G	47	199	0.2362	3.2512e-16
N6	HG994148.1	3256	T	A	31	200	0.155	1.321e-10
N6	HG994148.1	3408	T	C	17	197	0.0863	5.3208e-06
N6	HG994148.1	3450	C	T	22	174	0.1264	1.1745e-07
N6	HG994148.1	3511	A	G	89	162	0.5494	6.4026e-35
N6	HG994148.1	3860	G	C	78	138	0.5652	5.9087e-31
N6	HG994148.1	3914	A	G	36	117	0.3077	5.9858e-13
N6	HG994148.1	3960	A	G	5	99	0.0505	0.029676
N6	HG994148.1	4025	G	C	7	129	0.0543	0.0071866
N6	HG994148.1	4059	T	C	16	129	0.124	9.2996e-06
N6	HG994148.1	4471	T	C	68	117	0.5812	2.5921e-27
N6	HG994148.1	4844	A	G	7	56	0.125	0.0064016
N6	HG994148.1	5106	CG	C	5	34	0.1471	0.026693
N6	HG994148.1	5691	C	A	11	11	1	1.4176e-06
N6	HG994148.1	5696	C	CA	10	12	0.8333	3.3652e-05
N6	HG994148.1	5705	C	A	9	10	0.9	5.9538e-05
N6	HG994148.1	136182	A	G	22	22	1	4.7526e-13
N6	HG994149.1	6338	Y	T	17	17	1	4.2852e-10
N6	HG994149.1	730216	T	C	6	20	0.3	0.010098
N6	HG994149.1	730373	G	A	22	22	1	4.7526e-13
N6	HG994150.1	122	CA	C	11	35	0.3143	0.00019282
N6	HG994150.1	138	CCACA	C	6	56	0.1071	0.013375
N6	HG994150.1	178	C	T	30	99	0.303	6.9524e-11
N6	HG994150.1	179	T	A	30	94	0.3191	5.8915e-11
N6	HG994150.1	205	T	TA	55	103	0.534	1.1195e-25
N6	HG994150.1	227	C	T	7	103	0.068	0.0070318
N6	HG994150.1	338	G	C	18	102	0.1765	1.6775e-06
N6	HG994150.1	376	G	A	45	93	0.4839	2.3067e-17
N6	HG994150.1	553	T	A	6	113	0.0531	0.014588
N6	HG994150.1	574	T	C	6	111	0.0541	0.014579
N6	HG994150.1	581	T	C	16	118	0.1356	8.8507e-06
N6	HG994150.1	586	ATAG	A	23	122	0.1885	3.7966e-08
N6	HG994150.1	668	C	T	10	116	0.0862	0.0007977
N6	HG994150.1	682	T	C	9	118	0.0763	0.0016672
N6	HG994150.1	718	G	C	11	111	0.0991	0.00037643
N6	HG994150.1	737	C	T	21	107	0.1963	1.6075e-07
N6	HG994150.1	764	T	C	14	98	0.1429	3.7054e-05
N6	HG994150.1	792	T	C	27	94	0.2872	8.3953e-10
N6	HG994150.1	815	C	G	16	100	0.16	7.9565e-06
N6	HG994150.1	832	G	C	17	107	0.1589	3.829e-06
N6	HG994150.1	856	C	T	7	120	0.0583	0.0071405
N6	HG994150.1	865	G	T	19	121	0.157	8.8669e-07
N6	HG994150.1	996	A	G	29	192	0.151	5.9376e-10
N6	HG994150.1	1059	C	T	39	210	0.1857	2.5993e-13
N6	HG994150.1	1288	T	C	5	56	0.0893	0.028473
N6	HG994150.1	1505	T	C	5	68	0.0735	0.028961
N6	HG994150.1	1508	G	T	18	68	0.2647	1.044e-06
N6	HG994150.1	1619	A	T	24	84	0.2857	8.7514e-09
N6	HG994150.1	1678	G	A	11	76	0.1447	0.00033091
N6	HG994150.1	1719	T	C	15	72	0.2083	1.3542e-05
N6	HG994150.1	1912	C	T	9	34	0.2647	0.0010644
N6	HG994150.1	2141	C	A	6	23	0.2609	0.010777
N6	HG994150.1	2308	T	C	5	28	0.1786	0.025729
N6	HG994150.1	2376	A	G	10	21	0.4762	0.00023971
N6	HG994150.1	2494	C	T	5	34	0.1471	0.026693
N6	HG994150.1	2687	C	CT	10	23	0.4348	0.00028066
N6	HG994150.1	2756	T	C	11	16	0.6875	3.3854e-05
N6	HG994150.1	2808	A	G	5	12	0.4167	0.018634
N6	HG994150.1	3305	C	T	6	15	0.4	0.0084291
N6	HG994150.1	3365	T	G	10	26	0.3846	0.00033576
N6	HG994150.1	3615	C	T	5	21	0.2381	0.023921
N6	HG994150.1	6663	T	C	7	26	0.2692	0.0049169
N6	HG994150.1	670585	CA	C	11	44	0.25	0.00023962
N6	HG994150.1	675776	C	T	12	18	0.6667	1.4831e-05
N6	HG994150.1	676219	C	T	5	11	0.4545	0.017544
N6	HG994150.1	676437	C	T	8	10	0.8	0.00035723
N6	HG994152.1	303	T	G	4	12	0.3333	0.046584
N6	HG994152.1	359	G	A	4	12	0.3333	0.046584
N6	HG994152.1	394	G	GAAA	4	12	0.3333	0.041176
N6	HG994152.1	1200	T	C	8	47	0.1702	0.0028249
N6	HG994152.1	1217	A	T	10	46	0.2174	0.00056532
N6	HG994152.1	1440	C	T	5	28	0.1786	0.025729
N6	HG994152.1	484351	T	G	4	11	0.3636	0.045113
N6	HG994152.1	484367	G	A	4	11	0.3636	0.045113
N6	HG994152.1	538719	T	C	5	17	0.2941	0.022239
N6	HG994152.1	592293	CGTCAAA	C	8	21	0.381	0.0017241
N6	HG994152.1	592320	GTTC	G	6	21	0.2857	0.010344
N6	HG994152.1	604470	A	G	11	11	1	1.4176e-06
N6	HG994153.1	388545	T	C	11	11	1	1.4176e-06
N6	HG994153.1	397643	T	C	5	18	0.2778	0.022727
N6	HG994154.1	288	A	G	6	82	0.0732	0.014214
N6	HG994154.1	898	C	T	30	55	0.5455	3.6885e-12
N6	HG994154.1	1062294	A	G	5	20	0.25	0.023562
N6	HG994154.1	1062303	G	T	5	21	0.2381	0.023921
N6	HG994155.1	295529	A	G	10	10	1	5.4125e-06
N6	HG994155.1	352031	T	C	11	11	1	1.4176e-06
N6	HG994155.1	916514	T	C	8	31	0.2581	0.0023332
N6	HG994155.1	916563	G	A	9	37	0.2432	0.0011256
N6	HG994155.1	916873	G	A	9	51	0.1765	0.0013283
N6	HG994155.1	917000	T	C	11	48	0.2292	0.00025621
N6	HG994155.1	917101	C	CA	6	34	0.1765	0.012287
N6	HG994155.1	917105	C	G	9	24	0.375	0.00077962
N6	HG994155.1	917145	G	GGGT	5	24	0.2083	0.024823
N6	LR999873.1	59685	G	GTTA	10	12	0.8333	3.3652e-05
N6	LR999873.1	281602	AT	A	6	16	0.375	0.006192
N6	LR999874.1	199079	G	A	10	19	0.5263	0.00019541
N6	LR999874.1	199493	AAT	A	5	12	0.4167	0.017544
N6	LR999874.1	317298	A	G	14	14	1	2.4927e-08
N6	LR999874.1	321871	C	A	4	13	0.3077	0.047826
N6	LR999874.1	321872	T	G	4	13	0.3077	0.047826
N6	LR999874.1	321878	G	C	4	13	0.3077	0.047826
N6	LR999876.1	51179	CA	C	10	14	0.7143	7.6278e-05
N6	LR999876.1	58101	G	GTT	7	14	0.5	0.0026087
N6	LR999878.1	724861	T	C	24	24	1	3.101e-14
N6	LR999878.1	724905	G	A	19	19	1	2.8292e-11
N6	LR999879.1	47613	G	A	11	11	1	1.4176e-06
N6	LR999879.1	184404	T	C	6	14	0.4286	0.007971
N6	LR999880.1	433106	C	T	6	14	0.4286	0.007971
N6	LR999880.1	433798	A	G	10	10	1	5.4125e-06
N6	LR999881.1	29013	CA	C	18	18	1	1.1019e-10
N6	LR999881.1	720140	T	C	5	13	0.3846	0.019565
N6	LR999881.1	720773	T	C	8	16	0.5	0.0012236
N6	LR999881.1	720783	T	A	7	14	0.5	0.0028986
N6	LR999881.1	720852	ATTT	A	4	16	0.25	0.048889
N6	LR999881.1	720899	A	T	4	14	0.2857	0.048889
N6	LR999881.1	720964	A	G	8	19	0.4211	0.0015455
N6	LR999881.1	721020	T	C	8	16	0.5	0.0012236
N6	LR999881.1	721089	C	T	6	16	0.375	0.008837
N6	LR999881.1	721238	A	G	5	10	0.5	0.016254
N6	LR999881.1	721260	A	AT	9	14	0.6429	0.00028986
N6	LR999881.1	721289	A	C	13	16	0.8125	1.6121e-06
N6	LR999881.1	721306	G	T	14	14	1	2.4927e-08
N6	LR999881.1	721311	C	T	15	15	1	6.4467e-09
N6	LR999881.1	721315	G	A	18	18	1	1.1019e-10
N6	LR999882.1	820	A	G	4	14	0.2857	0.047826
N6	LR999882.1	1976	C	T	6	13	0.4615	0.0074534
N6	LR999882.1	2210	C	CA	6	11	0.5455	0.0045249
N6	LR999882.1	66438	C	T	5	16	0.3125	0.021691
N6	LR999882.1	66459	T	C	5	19	0.2632	0.023166
N6	LR999882.1	66465	T	C	7	22	0.3182	0.0044505
N6	LR999882.1	66471	C	T	6	23	0.2609	0.010777
N6	LR999882.1	361320	C	T	9	19	0.4737	0.0005667
N6	LR999882.1	363286	GAT	G	5	18	0.2778	0.022727
N6	LR999882.1	667068	A	C	15	26	0.5769	1.7241e-06
N6	LR999882.1	667312	G	GTA	7	23	0.3043	0.0045803
N6	LR999882.1	667330	C	CA	7	25	0.28	0.0039926
N6	LR999882.1	667579	C	A	4	13	0.3077	0.047826
N6	LR999882.1	668567	A	G	13	26	0.5	1.6379e-05
N6	LR999882.1	669460	A	T	11	28	0.3929	0.00014422
N6	LR999882.1	669911	G	A	11	27	0.4074	0.0001362
N6	LR999882.1	669985	T	C	11	22	0.5	9.1981e-05
N6	LR999882.1	670036	T	C	10	24	0.4167	0.00029985
N6	LR999882.1	670124	C	T	11	22	0.5	9.1981e-05
N6	LR999882.1	670154	C	G	8	19	0.4211	0.0015455
N6	LR999882.1	670246	A	G	9	24	0.375	0.00074174
N6	LR999882.1	670335	G	A	11	31	0.3548	0.00016659
N6	LR999882.1	670431	G	GA	11	29	0.3793	0.00015195
N6	LR999882.1	670447	C	A	11	28	0.3929	0.00014422
N6	LR999882.1	670516	G	A	11	27	0.4074	0.0001362
N6	LR999882.1	670519	GA	G	11	27	0.4074	0.0001362
N6	LR999882.1	670741	G	A	15	34	0.4412	4.1835e-06
N6	LR999882.1	670886	C	A	15	38	0.3947	5.4463e-06
N6	LR999882.1	671175	A	G	14	30	0.4667	8.3837e-06
N6	LR999882.1	671239	A	G	12	31	0.3871	6.5329e-05
N6	LR999882.1	671281	A	C	12	29	0.4138	5.8193e-05
N6	LR999882.1	671296	G	A	11	27	0.4074	0.0001362
N6	LR999882.1	671731	A	C	15	31	0.4839	3.2298e-06
N6	LR999882.1	671757	G	GA	14	29	0.4828	7.6466e-06
N6	LR999882.1	673284	A	G	16	30	0.5333	9.7202e-07
N6	LR999882.1	673598	T	C	11	22	0.5	9.1981e-05
N6	LR999882.1	674917	T	C	17	32	0.5312	4.1013e-07
N6	LR999882.1	675030	T	A	12	34	0.3529	7.5302e-05
N6	LR999882.1	675369	T	C	12	46	0.2609	0.00010724
N6	LR999882.1	675482	G	T	5	30	0.1667	0.026093
N6	LR999882.1	675722	T	TGA	13	14	0.9286	3.7391e-07
N6	LR999883.1	30011	CT	C	4	10	0.4	0.038462
N6	LR999883.1	456625	CTTTT	C	65	140	0.4643	5.5412e-28
N6	LR999883.1	456836	C	T	138	138	1	1.7164e-82
N6	LR999884.1	571	G	C	8	28	0.2857	0.002188
N6	LR999884.1	636	G	A	6	35	0.1714	0.01238
N6	LR999884.1	1158	A	T	111	222	0.5	3.0431e-42
N6	LR999884.1	1226	G	A	52	186	0.2796	3.482e-18
N6	LR999884.1	1268	C	T	41	162	0.2531	2.4964e-14
N6	LR999884.1	1381	C	T	20	111	0.1802	3.7264e-07
N6	LR999884.1	1408	T	C	20	94	0.2128	3.0803e-07
N6	LR999884.1	1625	A	G	8	43	0.186	0.0027329
N6	LR999884.1	1634	G	A	6	36	0.1667	0.012467
N6	LR999884.1	1638	T	C	6	34	0.1765	0.012287
N6	LR999884.1	5916	G	A	7	33	0.2121	0.0054855
N6	LR999884.1	5968	C	G	9	42	0.2143	0.0012112
N6	LR999884.1	5975	T	G	5	43	0.1163	0.02764
N6	LR999884.1	6037	T	A	5	57	0.0877	0.028522
N6	LR999884.1	6176	C	T	17	61	0.2787	2.091e-06
N6	LR999884.1	6186	C	T	14	58	0.2414	2.5055e-05
N6	LR999884.1	6301	C	T	5	42	0.119	0.027555
N6	LR999884.1	6345	T	G	8	44	0.1818	0.0027573
N6	LR999884.1	6570	A	G	4	13	0.3077	0.047826
N6	LR999884.1	529342	G	A	14	14	1	2.4927e-08
N6	LR999884.1	810780	T	C	12	12	1	3.698e-07
N6	LR999884.1	907947	T	G	11	30	0.3667	0.0001594
N6	LR999885.1	553713	C	T	13	13	1	9.6148e-08
N6	LR999885.1	559136	C	A	12	18	0.6667	1.4831e-05
N6	LR999885.1	584696	T	G	7	10	0.7	0.001548
N6	LR999885.1	584844	C	T	4	13	0.3077	0.047826
N6	LR999886.1	2982	A	G	6	20	0.3	0.010098
N6	LR999886.1	3104	T	G	4	15	0.2667	0.049808
N6	LR999886.1	131730	C	CT	4	12	0.3333	0.045113
N6	LR999886.1	203500	AT	A	14	19	0.7368	8.0605e-07
N6	LR999886.1	402533	T	C	12	12	1	3.698e-07
N6	LR999886.1	402541	T	C	11	11	1	1.4176e-06
N6	LR999886.1	465280	T	G	10	10	1	5.4125e-06
N6	LR999886.1	845640	A	AT	10	10	1	5.4125e-06
N6	LR999886.1	1079223	A	G	20	20	1	7.2544e-12
N6	LR999886.1	1079265	T	C	11	11	1	1.4176e-06
N6	LR999886.1	1079291	G	T	10	10	1	5.4125e-06
N6	LR999887.1	10577	A	C	11	11	1	1.4176e-06
N6	LR999887.1	13185	C	A	11	11	1	1.4176e-06
N6	LR999887.1	271790	G	A	5	22	0.2273	0.024248
N6	LR999887.1	579674	C	T	12	12	1	3.698e-07
N6	LR999890.1	7029	T	C	11	11	1	1.4176e-06
N6	XI-3_construct	1406	AATCTGTCAT	A	26	27	0.963	1.4382e-14
N6	XI-3_construct	1919	TC	T	29	31	0.9355	1.1344e-15
N6	XI-3_construct	2172	C	T	20	20	1	7.2544e-12
N6	XI-3_construct	2330	G	A	10	10	1	5.4125e-06
N6	XII-5_construct	541	T	TA	14	14	1	2.4927e-08
N6	XII-5_construct	2750	T	C	19	19	1	2.8292e-11
N6	XII-5_construct	2946	A	G	12	12	1	3.698e-07
N8	HG994141.1	59	T	C	6	18	0.3333	0.0095308
N8	HG994141.1	62	C	T	6	18	0.3333	0.0095308
N8	HG994141.1	99	C	T	14	29	0.4828	7.6466e-06
N8	HG994141.1	115	C	T	6	30	0.2	0.01186
N8	HG994141.1	161	G	A	18	38	0.4737	2.68e-07
N8	HG994141.1	280	T	C	10	52	0.1923	0.00060611
N8	HG994141.1	287	CT	C	5	53	0.0943	0.028317
N8	HG994141.1	329	T	C	6	50	0.12	0.013331
N8	HG994141.1	371	G	A	14	40	0.35	1.5388e-05
N8	HG994141.1	449	A	G	15	25	0.6	1.4522e-06
N8	HG994141.1	469	A	G	8	21	0.381	0.0017241
N8	HG994141.1	779	G	A	19	49	0.3878	2.1763e-07
N8	HG994141.1	2010	C	T	14	23	0.6087	3.4067e-06
N8	HG994141.1	2260	CA	C	6	31	0.1935	0.011977
N8	HG994142.1	157160	T	G	5	16	0.3125	0.021691
N8	HG994142.1	327329	C	T	9	19	0.4737	0.0005667
N8	HG994142.1	327377	A	G	12	22	0.5455	3.066e-05
N8	HG994142.1	327455	A	C	6	16	0.375	0.008837
N8	HG994142.1	327464	T	G	7	17	0.4118	0.0036151
N8	HG994142.1	327974	A	AT	5	13	0.3846	0.019565
N8	HG994143.1	1344	C	G	15	15	1	6.4467e-09
N8	HG994143.1	1349	A	C	15	15	1	6.4467e-09
N8	HG994143.1	1352	A	G	15	15	1	6.4467e-09
N8	HG994143.1	1353	G	A	15	15	1	6.4467e-09
N8	HG994143.1	279452	T	G	11	11	1	1.4176e-06
N8	HG994143.1	852904	C	CT	4	14	0.2857	0.046584
N8	HG994144.1	4064	C	CCA	5	23	0.2174	0.024548
N8	HG994144.1	4088	C	T	24	36	0.6667	1.5744e-10
N8	HG994144.1	4096	C	T	5	37	0.1351	0.02706
N8	HG994144.1	4099	C	T	6	43	0.1395	0.012967
N8	HG994144.1	4108	C	T	7	45	0.1556	0.0060738
N8	HG994144.1	4141	T	TA	6	49	0.1224	0.013136
N8	HG994144.1	4169	C	T	34	48	0.7083	4.5188e-15
N8	HG994144.1	4275	G	C	13	42	0.3095	4.0777e-05
N8	HG994144.1	554439	C	A	4	12	0.3333	0.046584
N8	HG994144.1	554444	T	C	4	12	0.3333	0.046584
N8	HG994144.1	554445	T	C	4	13	0.3077	0.047826
N8	HG994145.1	3281	S	G	10	10	1	5.4125e-06
N8	HG994146.1	186902	GA	G	5	28	0.1786	0.02531
N8	HG994146.1	362824	T	TA	5	17	0.2941	0.019565
N8	HG994147.1	533737	TA	T	12	21	0.5714	1.1285e-05
N8	HG994148.1	973	G	A	70	83	0.8434	6.9787e-34
N8	HG994148.1	1035	TGTGTGCCAGTGTGTGACA	T	8	68	0.1176	0.0031411
N8	HG994148.1	1051	A	C	10	18	0.5556	0.00017215
N8	HG994148.1	1053	A	G	5	14	0.3571	0.02037
N8	HG994148.1	1058	TGGCG	T	5	14	0.3571	0.02037
N8	HG994148.1	2074	G	T	10	11	0.9091	1.7011e-05
N8	HG994148.1	2079	T	TAACAGTC	8	11	0.7273	0.000516
N8	HG994148.1	2099	G	T	5	11	0.4545	0.017544
N8	HG994148.1	2124	A	T	24	27	0.8889	2.0853e-12
N8	HG994148.1	2132	C	T	25	30	0.8333	2.745e-12
N8	HG994148.1	2149	GGTGTTGGTGTGT	G	33	40	0.825	5.85e-16
N8	HG994148.1	2587	C	T	72	78	0.9231	6.9772e-38
N8	HG994148.1	2619	T	C	5	90	0.0556	0.029519
N8	HG994148.1	2662	C	T	14	98	0.1429	3.7054e-05
N8	HG994148.1	2668	TCG	T	24	87	0.2759	9.4531e-09
N8	HG994148.1	2713	G	A	13	138	0.0942	9.0783e-05
N8	HG994148.1	2752	C	T	14	145	0.0966	4.3913e-05
N8	HG994148.1	2780	T	C	14	154	0.0909	4.4806e-05
N8	HG994148.1	2893	C	A	15	151	0.0993	2.1177e-05
N8	HG994148.1	2945	A	T	25	171	0.1462	1.1574e-08
N8	HG994148.1	2949	A	T	15	171	0.0877	2.2144e-05
N8	HG994148.1	3114	C	T	37	184	0.2011	9.7186e-13
N8	HG994148.1	3126	A	C	21	185	0.1135	2.6138e-07
N8	HG994148.1	3235	A	G	34	162	0.2099	8.4028e-12
N8	HG994148.1	3256	T	A	19	172	0.1105	1.1276e-06
N8	HG994148.1	3408	T	C	9	144	0.0625	0.0017171
N8	HG994148.1	3450	C	T	14	145	0.0966	4.3913e-05
N8	HG994148.1	3511	A	G	87	125	0.696	2.2318e-37
N8	HG994148.1	3860	G	C	75	103	0.7282	4.9136e-33
N8	HG994148.1	3914	A	G	26	95	0.2737	2e-09
N8	HG994148.1	4025	G	C	6	100	0.06	0.014465
N8	HG994148.1	4028	AGATAATATG	A	6	103	0.0583	0.014499
N8	HG994148.1	4059	T	C	18	99	0.1818	1.6321e-06
N8	HG994148.1	4471	T	C	75	141	0.5319	3.0413e-29
N8	HG994148.1	5691	C	A	24	24	1	3.101e-14
N8	HG994148.1	5696	C	CA	21	24	0.875	9.0704e-11
N8	HG994148.1	5705	C	A	22	23	0.9565	2.9149e-12
N8	HG994148.1	5727	A	AC	10	17	0.625	0.00012413
N8	HG994148.1	136182	A	G	27	27	1	5.1363e-16
N8	HG994149.1	730216	T	C	13	20	0.65	6.4422e-06
N8	HG994149.1	730373	G	A	46	46	1	2.4343e-27
N8	HG994150.1	138	CCACA	C	6	35	0.1714	0.012287
N8	HG994150.1	178	C	T	26	61	0.4262	4.9329e-10
N8	HG994150.1	179	T	A	27	58	0.4655	1.3907e-10
N8	HG994150.1	205	T	TA	36	66	0.5455	1.4006e-16
N8	HG994150.1	376	G	A	31	64	0.4844	3.6451e-12
N8	HG994150.1	737	C	T	21	65	0.3231	6.9273e-08
N8	HG994150.1	764	T	C	8	75	0.1067	0.0032091
N8	HG994150.1	792	T	C	38	84	0.4524	1.5419e-14
N8	HG994150.1	815	C	G	7	96	0.0729	0.0069761
N8	HG994150.1	832	G	C	8	100	0.08	0.0033773
N8	HG994150.1	865	G	T	11	117	0.094	0.00038173
N8	HG994150.1	996	A	G	17	163	0.1043	4.9154e-06
N8	HG994150.1	1059	C	T	18	170	0.1059	2.3731e-06
N8	HG994150.1	1288	T	C	5	21	0.2381	0.023921
N8	HG994150.1	1619	A	T	10	43	0.2326	0.00053293
N8	HG994150.1	1678	G	A	10	40	0.25	0.00051483
N8	HG994150.1	2376	A	G	5	26	0.1923	0.02531
N8	HG994150.1	2494	C	T	9	34	0.2647	0.0010644
N8	HG994150.1	675776	C	T	11	12	0.9167	4.8074e-06
N8	HG994150.1	676219	C	T	5	10	0.5	0.016254
N8	HG994150.1	676516	A	G	9	14	0.6429	0.00028986
N8	HG994152.1	303	T	G	5	15	0.3333	0.021073
N8	HG994152.1	359	G	A	5	15	0.3333	0.021073
N8	HG994152.1	394	G	GAAA	5	14	0.3571	0.019565
N8	HG994152.1	1217	A	T	7	32	0.2188	0.0054182
N8	HG994152.1	449440	GA	G	4	12	0.3333	0.046584
N8	HG994152.1	604470	A	G	13	13	1	9.6148e-08
N8	HG994153.1	388545	T	C	13	13	1	9.6148e-08
N8	HG994154.1	898	C	T	21	30	0.7	1.7919e-09
N8	HG994154.1	1530	T	C	4	13	0.3077	0.047826
N8	HG994154.1	88913	G	A	7	26	0.2692	0.0049169
N8	HG994155.1	916873	G	A	6	46	0.1304	0.013136
N8	HG994155.1	917000	T	C	9	33	0.2727	0.001042
N8	HG994155.1	917101	C	CA	5	24	0.2083	0.024823
N8	HG994155.1	917105	C	G	6	17	0.3529	0.0092021
N8	LR999874.1	199079	G	A	17	27	0.6296	1.7891e-07
N8	LR999874.1	199493	AAT	A	9	20	0.45	0.00061425
N8	LR999874.1	317298	A	G	11	11	1	1.4176e-06
N8	LR999874.1	321871	C	A	10	24	0.4167	0.00029985
N8	LR999874.1	321872	T	G	10	25	0.4	0.00031821
N8	LR999874.1	321878	G	C	10	24	0.4167	0.00029985
N8	LR999874.1	321992	A	AG	6	18	0.3333	0.0095308
N8	LR999874.1	322043	TAC	T	4	12	0.3333	0.046584
N8	LR999879.1	104	AT	A	10	10	1	5.4125e-06
N8	LR999879.1	115	T	C	4	11	0.3636	0.045113
N8	LR999879.1	245	C	CT	11	19	0.5789	6.2811e-05
N8	LR999879.1	250	C	T	7	17	0.4118	0.0036151
N8	LR999879.1	287	C	T	7	15	0.4667	0.0031609
N8	LR999879.1	303	T	C	13	15	0.8667	8.7675e-07
N8	LR999879.1	328	C	CA	22	23	0.9565	2.9149e-12
N8	LR999879.1	348	G	A	7	15	0.4667	0.0031609
N8	LR999879.1	184404	T	C	11	22	0.5	9.1981e-05
N8	LR999880.1	433106	C	T	6	11	0.5455	0.006192
N8	LR999881.1	29013	CA	C	18	19	0.9474	5.6585e-10
N8	LR999881.1	422968	CTTT	C	6	13	0.4615	0.0045249
N8	LR999882.1	2207	ACCC	A	8	19	0.4211	0.0013389
N8	LR999882.1	361320	C	T	11	17	0.6471	4.3258e-05
N8	LR999882.1	667068	A	C	13	21	0.619	7.9741e-06
N8	LR999882.1	667312	G	GTA	4	14	0.2857	0.048889
N8	LR999882.1	667330	C	CA	5	14	0.3571	0.02037
N8	LR999882.1	667391	T	C	4	15	0.2667	0.049808
N8	LR999882.1	667930	ATT	A	6	22	0.2727	0.0092021
N8	LR999882.1	668567	A	G	16	27	0.5926	6.1806e-07
N8	LR999882.1	669460	A	T	10	21	0.4762	0.00023971
N8	LR999882.1	669911	G	A	17	25	0.68	1.0983e-07
N8	LR999882.1	669985	T	C	12	22	0.5455	3.066e-05
N8	LR999882.1	670036	T	C	12	22	0.5455	3.066e-05
N8	LR999882.1	670124	C	T	11	23	0.4783	0.00010135
N8	LR999882.1	670154	C	G	10	22	0.4545	0.00026061
N8	LR999882.1	670246	A	G	9	18	0.5	0.00051645
N8	LR999882.1	670335	G	A	15	25	0.6	1.4522e-06
N8	LR999882.1	670431	G	GA	15	22	0.6818	7.4178e-07
N8	LR999882.1	670447	C	A	14	20	0.7	1.6702e-06
N8	LR999882.1	670516	G	A	16	23	0.6957	2.4726e-07
N8	LR999882.1	670519	GA	G	16	24	0.6667	3.2617e-07
N8	LR999882.1	670741	G	A	13	20	0.65	6.4422e-06
N8	LR999882.1	670886	C	A	15	25	0.6	1.4522e-06
N8	LR999882.1	671175	A	G	13	28	0.4643	1.9812e-05
N8	LR999882.1	671239	A	G	16	31	0.5161	1.0995e-06
N8	LR999882.1	671281	A	C	12	24	0.5	3.8815e-05
N8	LR999882.1	671296	G	A	12	24	0.5	3.8815e-05
N8	LR999882.1	671731	A	C	14	21	0.6667	2.1998e-06
N8	LR999882.1	671757	G	GA	16	23	0.6957	2.4726e-07
N8	LR999882.1	673284	A	G	21	27	0.7778	5.6888e-10
N8	LR999882.1	673598	T	C	18	28	0.6429	6.1806e-08
N8	LR999882.1	674917	T	C	15	29	0.5172	2.6068e-06
N8	LR999882.1	675030	T	A	12	29	0.4138	5.8193e-05
N8	LR999882.1	675369	T	C	10	25	0.4	0.00031821
N8	LR999883.1	456625	CTTTT	C	55	154	0.3571	5.8301e-22
N8	LR999883.1	456836	C	T	135	135	1	1.0865e-80
N8	LR999884.1	1141	T	C	20	92	0.2174	2.9965e-07
N8	LR999884.1	1158	A	T	58	102	0.5686	3.2048e-23
N8	LR999884.1	1226	G	A	33	105	0.3143	5.8456e-12
N8	LR999884.1	1268	C	T	26	97	0.268	2.1495e-09
N8	LR999884.1	1358	T	C	15	81	0.1852	1.4959e-05
N8	LR999884.1	1381	C	T	12	72	0.1667	0.00014827
N8	LR999884.1	1408	T	C	21	55	0.3818	4.4698e-08
N8	LR999884.1	5968	C	G	8	44	0.1818	0.0027573
N8	LR999884.1	6037	T	A	8	68	0.1176	0.0031411
N8	LR999884.1	6176	C	T	42	79	0.5316	1.19e-16
N8	LR999884.1	6186	C	T	39	74	0.527	1.8081e-15
N8	LR999884.1	6301	C	T	19	39	0.4872	1.0268e-07
N8	LR999884.1	907947	T	G	6	13	0.4615	0.0074534
N8	LR999884.1	909962	T	C	13	13	1	9.6148e-08
N8	LR999885.1	548008	A	C	4	11	0.3636	0.045113
N8	LR999885.1	548011	G	A	4	11	0.3636	0.045113
N8	LR999885.1	548131	C	T	6	10	0.6	0.005418
N8	LR999885.1	559136	C	A	6	15	0.4	0.0084291
N8	LR999886.1	2982	A	G	19	23	0.8261	2.1316e-09
N8	LR999886.1	3084	T	C	11	22	0.5	9.1981e-05
N8	LR999887.1	10577	A	C	12	12	1	3.698e-07
N8	LR999890.1	246	CT	C	4	17	0.2353	0.049808
N8	LR999890.1	8762	T	C	9	12	0.75	0.00016826
N8	LR999890.1	8772	T	A	9	13	0.6923	0.00022883
N8	LR999890.1	8802	A	G	9	13	0.6923	0.00022883
N8	LR999890.1	8841	ATT	A	6	13	0.4615	0.0045249
N8	LR999890.1	8887	A	T	6	10	0.6	0.005418
N8	LR999890.1	11259	T	TC	11	11	1	1.4176e-06
N8	LR999890.1	11269	T	G	11	11	1	1.4176e-06
N8	LR999890.1	11302	T	TA	14	14	1	2.4927e-08
N8	XI-3_construct	1406	AATCTGTCAT	A	14	15	0.9333	1.0315e-07
N8	XI-3_construct	1919	TC	T	13	13	1	9.6148e-08
N8	XI-3_construct	2172	C	T	11	11	1	1.4176e-06
N8	XII-5_construct	2750	T	C	10	10	1	5.4125e-06
N13	HG994141.1	62	C	T	4	15	0.2667	0.049808
N13	HG994141.1	99	C	T	8	24	0.3333	0.001949
N13	HG994141.1	115	C	T	5	24	0.2083	0.024823
N13	HG994141.1	161	G	A	9	34	0.2647	0.0010644
N13	HG994141.1	280	T	C	25	57	0.4386	9.9959e-10
N13	HG994141.1	287	CT	C	21	57	0.3684	4.9547e-08
N13	HG994141.1	371	G	A	31	49	0.6327	3.6757e-13
N13	HG994141.1	449	A	G	10	33	0.303	0.00043872
N13	HG994141.1	469	A	G	5	30	0.1667	0.026093
N13	HG994141.1	779	G	A	18	70	0.2571	1.0894e-06
N13	HG994141.1	938	G	GA	6	48	0.125	0.013237
N13	HG994141.1	2010	C	T	6	12	0.5	0.006865
N13	HG994142.1	270731	GC	G	14	14	1	2.4927e-08
N13	HG994142.1	270949	A	G	14	14	1	2.4927e-08
N13	HG994142.1	271283	A	G	10	10	1	5.4125e-06
N13	HG994142.1	327222	G	A	5	15	0.3333	0.021073
N13	HG994142.1	327329	C	T	7	17	0.4118	0.0036151
N13	HG994142.1	327377	A	G	8	19	0.4211	0.0015455
N13	HG994143.1	1344	C	G	15	15	1	6.4467e-09
N13	HG994143.1	1349	A	C	14	14	1	2.4927e-08
N13	HG994143.1	1352	A	G	15	15	1	6.4467e-09
N13	HG994143.1	1353	G	A	13	13	1	9.6148e-08
N13	HG994143.1	279452	T	G	13	13	1	9.6148e-08
N13	HG994143.1	1194395	C	A	10	10	1	5.4125e-06
N13	HG994143.1	1303106	TA	T	6	31	0.1935	0.01186
N13	HG994144.1	2434	T	C	10	11	0.9091	1.7011e-05
N13	HG994144.1	4045	CA	C	6	22	0.2727	0.01057
N13	HG994144.1	4058	C	CCA	5	25	0.2	0.025076
N13	HG994144.1	4064	C	CCA	5	32	0.1562	0.026412
N13	HG994144.1	4088	C	T	19	43	0.4419	1.4658e-07
N13	HG994144.1	4096	C	T	9	52	0.1731	0.0013283
N13	HG994144.1	4099	C	T	12	56	0.2143	0.00012642
N13	HG994144.1	4141	T	TA	14	73	0.1918	3.0353e-05
N13	HG994144.1	4169	C	T	36	67	0.5373	2.098e-14
N13	HG994144.1	4275	G	C	21	88	0.2386	1.2307e-07
N13	HG994144.1	4329	A	C	10	65	0.1538	0.00067197
N13	HG994144.1	4384	G	A	7	52	0.1346	0.0062977
N13	HG994144.1	554439	C	A	5	19	0.2632	0.023166
N13	HG994144.1	554441	A	T	5	19	0.2632	0.023166
N13	HG994144.1	556098	T	C	6	25	0.24	0.011145
N13	HG994146.1	319469	C	T	4	11	0.3636	0.045113
N13	HG994147.1	533737	TA	T	12	23	0.5217	1.4831e-05
N13	HG994148.1	973	G	A	27	51	0.5294	6.451e-11
N13	HG994148.1	1051	A	C	4	14	0.2857	0.048889
N13	HG994148.1	1053	A	G	5	17	0.2941	0.022239
N13	HG994148.1	1058	TGGCG	T	6	18	0.3333	0.0095308
N13	HG994148.1	2124	A	T	6	13	0.4615	0.0074534
N13	HG994148.1	2132	C	T	10	15	0.6667	9.995e-05
N13	HG994148.1	2149	GGTGTTGGTGTGT	G	6	22	0.2727	0.01057
N13	HG994148.1	2587	C	T	30	56	0.5357	4.2444e-12
N13	HG994148.1	2619	T	C	10	60	0.1667	0.00064957
N13	HG994148.1	2662	C	T	25	66	0.3788	1.7848e-09
N13	HG994148.1	2668	TCG	T	33	59	0.5593	2.068e-13
N13	HG994148.1	2713	G	A	13	79	0.1646	7.1369e-05
N13	HG994148.1	2752	C	T	16	87	0.1839	7.1482e-06
N13	HG994148.1	2780	T	C	17	79	0.2152	2.9116e-06
N13	HG994148.1	2893	C	A	8	106	0.0755	0.0034063
N13	HG994148.1	2945	A	T	8	115	0.0696	0.0034443
N13	HG994148.1	2949	A	T	19	115	0.1652	8.4889e-07
N13	HG994148.1	3069	A	G	17	132	0.1288	4.4022e-06
N13	HG994148.1	3114	C	T	25	140	0.1786	9.1946e-09
N13	HG994148.1	3126	A	C	20	141	0.1418	4.6213e-07
N13	HG994148.1	3235	A	G	23	132	0.1742	4.1752e-08
N13	HG994148.1	3256	T	A	50	141	0.3546	4.3923e-18
N13	HG994148.1	3408	T	C	27	109	0.2477	1.1847e-09
N13	HG994148.1	3450	C	T	30	110	0.2727	9.4061e-11
N13	HG994148.1	3511	A	G	37	96	0.3854	9.6467e-14
N13	HG994148.1	3860	G	C	29	86	0.3372	1.0795e-10
N13	HG994148.1	3914	A	G	29	76	0.3816	6.7529e-11
N13	HG994148.1	4025	G	C	11	88	0.125	0.00035014
N13	HG994148.1	4028	AGATAATATG	A	10	88	0.1136	0.00074518
N13	HG994148.1	4059	T	C	23	94	0.2447	2.5725e-08
N13	HG994148.1	4255	C	T	12	114	0.1053	0.00017996
N13	HG994148.1	4471	T	C	37	75	0.4933	1.8524e-14
N13	HG994148.1	4844	A	G	6	36	0.1667	0.012467
N13	HG994148.1	136182	A	G	24	24	1	3.101e-14
N13	HG994149.1	6338	Y	T	12	12	1	3.698e-07
N13	HG994149.1	730216	T	C	8	19	0.4211	0.0015455
N13	HG994149.1	730303	T	TG	24	24	1	3.101e-14
N13	HG994149.1	730373	G	A	26	28	0.9286	5.6872e-14
N13	HG994150.1	178	C	T	20	83	0.241	2.5971e-07
N13	HG994150.1	179	T	A	22	81	0.2716	4.5762e-08
N13	HG994150.1	205	T	TA	45	97	0.4639	4.6119e-19
N13	HG994150.1	227	C	T	5	94	0.0532	0.029592
N13	HG994150.1	338	G	C	12	87	0.1379	0.00016259
N13	HG994150.1	376	G	A	31	85	0.3647	1.6169e-11
N13	HG994150.1	581	T	C	9	74	0.1216	0.0015086
N13	HG994150.1	586	ATAG	A	10	82	0.122	0.00072967
N13	HG994150.1	668	C	T	7	72	0.0972	0.0067056
N13	HG994150.1	682	T	C	7	73	0.0959	0.0067203
N13	HG994150.1	718	G	C	5	77	0.0649	0.029228
N13	HG994150.1	737	C	T	11	78	0.141	0.00033447
N13	HG994150.1	764	T	C	16	79	0.2025	6.5626e-06
N13	HG994150.1	783	G	A	5	82	0.061	0.029351
N13	HG994150.1	792	T	C	16	76	0.2105	6.3227e-06
N13	HG994150.1	815	C	G	9	77	0.1169	0.0015248
N13	HG994150.1	832	G	C	12	81	0.1481	0.0001574
N13	HG994150.1	865	G	T	14	82	0.1707	3.3315e-05
N13	HG994150.1	996	A	G	22	132	0.1667	9.1854e-08
N13	HG994150.1	1059	C	T	24	141	0.1702	2.0462e-08
N13	HG994150.1	1097	C	T	13	124	0.1048	8.764e-05
N13	HG994150.1	1305	A	T	9	41	0.2195	0.0011955
N13	HG994150.1	1373	G	A	6	47	0.1277	0.013188
N13	HG994150.1	1415	C	T	6	60	0.1	0.013706
N13	HG994150.1	1505	T	C	6	72	0.0833	0.014021
N13	HG994150.1	1528	T	C	10	81	0.1235	0.00072689
N13	HG994150.1	1678	G	A	7	87	0.0805	0.0068917
N13	HG994150.1	1853	C	A	10	50	0.2	0.00059342
N13	HG994150.1	1857	C	T	9	45	0.2	0.0012408
N13	HG994150.1	1912	C	T	13	37	0.3514	3.404e-05
N13	HG994150.1	2494	C	T	5	41	0.122	0.027465
N13	HG994150.1	8251	G	A	5	21	0.2381	0.023921
N13	HG994150.1	378497	A	G	13	13	1	9.6148e-08
N13	HG994150.1	378517	C	G	13	13	1	9.6148e-08
N13	HG994150.1	675748	G	A	6	10	0.6	0.005418
N13	HG994150.1	676219	C	T	8	18	0.4444	0.0014461
N13	HG994150.1	676437	C	T	10	17	0.5882	0.00014831
N13	HG994150.1	676516	A	G	8	15	0.5333	0.0010995
N13	HG994152.1	394	G	GA	5	20	0.25	0.022239
N13	HG994152.1	630	G	C	5	10	0.5	0.016254
N13	HG994152.1	1200	T	C	6	44	0.1364	0.013026
N13	HG994152.1	1217	A	T	11	43	0.2558	0.00023512
N13	HG994152.1	6701	T	C	12	13	0.9231	1.3461e-06
N13	HG994152.1	6721	C	T	12	13	0.9231	1.3461e-06
N13	HG994152.1	810182	T	C	4	15	0.2667	0.049808
N13	HG994153.1	388545	T	C	10	10	1	5.4125e-06
N13	HG994154.1	288	A	G	9	66	0.1364	0.0014589
N13	HG994154.1	881	C	A	5	45	0.1111	0.027799
N13	HG994154.1	898	C	T	19	40	0.475	1.1326e-07
N13	HG994154.1	1128	T	TAC	4	17	0.2353	0.049808
N13	HG994154.1	1140	AC	A	5	12	0.4167	0.018634
N13	HG994154.1	1530	T	C	7	27	0.2593	0.0050143
N13	HG994154.1	88913	G	A	5	32	0.1562	0.026412
N13	HG994155.1	916825	T	A	7	30	0.2333	0.0052713
N13	LR999873.1	59685	G	GTTA	9	17	0.5294	0.00046348
N13	LR999873.1	805975	C	T	11	11	1	1.4176e-06
N13	LR999873.1	806020	T	G	10	10	1	5.4125e-06
N13	LR999874.1	199079	G	A	8	20	0.4	0.001638
N13	LR999874.1	199493	AAT	A	8	17	0.4706	0.0013389
N13	LR999874.1	317298	A	G	17	17	1	4.2852e-10
N13	LR999874.1	321393	CTA	C	6	10	0.6	0.0045249
N13	LR999874.1	321971	T	G	4	13	0.3077	0.047826
N13	LR999874.1	321972	T	C	4	13	0.3077	0.047826
N13	LR999874.1	321993	C	G	4	12	0.3333	0.046584
N13	LR999874.1	321999	AGTGG	A	4	13	0.3077	0.047826
N13	LR999874.1	322052	A	G	6	11	0.5455	0.006192
N13	LR999874.1	322057	A	G	6	11	0.5455	0.006192
N13	LR999874.1	322069	GATGT	G	5	10	0.5	0.016254
N13	LR999874.1	322105	A	G	5	10	0.5	0.016254
N13	LR999878.1	724861	T	C	21	21	1	1.8578e-12
N13	LR999878.1	724905	G	A	16	16	1	1.6637e-09
N13	LR999878.1	737496	CTT	C	4	11	0.3636	0.043344
N13	LR999879.1	184404	T	C	9	19	0.4737	0.0005667
N13	LR999879.1	184636	C	A	5	11	0.4545	0.017544
N13	LR999880.1	433106	C	T	8	21	0.381	0.0017241
N13	LR999880.1	433349	G	A	10	10	1	5.4125e-06
N13	LR999881.1	29013	CA	C	18	18	1	1.1019e-10
N13	LR999881.1	422968	CTTT	C	9	12	0.75	0.00011057
N13	LR999881.1	720773	T	C	9	15	0.6	0.00034983
N13	LR999881.1	720783	T	A	7	15	0.4667	0.0031609
N13	LR999881.1	720813	A	G	8	15	0.5333	0.0010995
N13	LR999881.1	720852	ATTT	A	4	16	0.25	0.048889
N13	LR999881.1	721289	A	C	9	10	0.9	5.9538e-05
N13	LR999881.1	721306	G	T	10	10	1	5.4125e-06
N13	LR999881.1	721311	C	T	10	10	1	5.4125e-06
N13	LR999881.1	721315	G	A	10	10	1	5.4125e-06
N13	LR999882.1	66414	T	C	5	13	0.3846	0.019565
N13	LR999882.1	66438	C	T	4	12	0.3333	0.046584
N13	LR999882.1	66459	T	C	4	11	0.3636	0.045113
N13	LR999882.1	66465	T	C	6	14	0.4286	0.007971
N13	LR999882.1	66471	C	T	5	11	0.4545	0.017544
N13	LR999882.1	562520	A	G	6	15	0.4	0.0084291
N13	LR999882.1	667068	A	C	11	21	0.5238	8.2399e-05
N13	LR999882.1	667830	C	T	4	11	0.3636	0.045113
N13	LR999882.1	667841	G	A	4	11	0.3636	0.045113
N13	LR999882.1	667930	ATT	A	4	12	0.3333	0.038462
N13	LR999882.1	667953	A	G	4	14	0.2857	0.048889
N13	LR999882.1	668567	A	G	7	13	0.5385	0.0026087
N13	LR999882.1	669460	A	T	11	24	0.4583	0.00011047
N13	LR999882.1	669911	G	A	8	24	0.3333	0.001949
N13	LR999882.1	669985	T	C	9	18	0.5	0.00051645
N13	LR999882.1	670036	T	C	6	14	0.4286	0.007971
N13	LR999882.1	670124	C	T	8	15	0.5333	0.0010995
N13	LR999882.1	670154	C	G	8	15	0.5333	0.0010995
N13	LR999882.1	670246	A	G	9	17	0.5294	0.00046348
N13	LR999882.1	670335	G	A	9	18	0.5	0.00051645
N13	LR999882.1	670431	G	GA	10	23	0.4348	0.00028066
N13	LR999882.1	670447	C	A	14	24	0.5833	4.0663e-06
N13	LR999882.1	670516	G	A	14	20	0.7	1.6702e-06
N13	LR999882.1	670519	GA	G	14	21	0.6667	2.1998e-06
N13	LR999882.1	670741	G	A	18	23	0.7826	1.1937e-08
N13	LR999882.1	670886	C	A	14	25	0.56	4.7528e-06
N13	LR999882.1	671175	A	G	15	32	0.4688	3.5464e-06
N13	LR999882.1	671239	A	G	13	29	0.4483	2.1506e-05
N13	LR999882.1	671281	A	C	12	26	0.4615	4.6796e-05
N13	LR999882.1	671296	G	A	10	25	0.4	0.00031821
N13	LR999882.1	671731	A	C	9	34	0.2647	0.0010644
N13	LR999882.1	671757	G	GA	7	33	0.2121	0.0054855
N13	LR999882.1	673284	A	G	8	17	0.4706	0.0013389
N13	LR999882.1	673598	T	C	14	24	0.5833	4.0663e-06
N13	LR999882.1	674917	T	C	9	23	0.3913	0.00074174
N13	LR999882.1	675030	T	A	11	26	0.4231	0.00012791
N13	LR999882.1	675369	T	C	6	21	0.2857	0.010344
N13	LR999883.1	456625	CTTTT	C	63	138	0.4565	6.9081e-27
N13	LR999883.1	456836	C	T	115	115	1	1.1028e-68
N13	LR999884.1	645	T	C	6	11	0.5455	0.006192
N13	LR999884.1	923	T	C	4	15	0.2667	0.049808
N13	LR999884.1	1141	T	C	20	97	0.2062	3.2029e-07
N13	LR999884.1	1158	A	T	67	116	0.5776	7.2765e-27
N13	LR999884.1	1226	G	A	31	104	0.2981	3.3472e-11
N13	LR999884.1	1268	C	T	30	100	0.3	7.1696e-11
N13	LR999884.1	1358	T	C	20	86	0.2326	2.7342e-07
N13	LR999884.1	1381	C	T	19	79	0.2405	5.5783e-07
N13	LR999884.1	1408	T	C	12	71	0.169	0.00014713
N13	LR999884.1	5845	AC	A	7	27	0.2593	0.0050143
N13	LR999884.1	6176	C	T	23	52	0.4423	5.1348e-09
N13	LR999884.1	6186	C	T	24	52	0.4615	1.8384e-09
N13	LR999884.1	6301	C	T	9	28	0.3214	0.00091169
N13	LR999884.1	907947	T	G	7	24	0.2917	0.0047006
N13	LR999884.1	909962	T	C	12	12	1	3.698e-07
N13	LR999885.1	553713	C	T	12	12	1	3.698e-07
N13	LR999885.1	559257	C	T	5	11	0.4545	0.017544
N13	LR999885.1	584844	C	T	5	14	0.3571	0.02037
N13	LR999886.1	2806	C	T	5	20	0.25	0.023562
N13	LR999886.1	2835	A	G	8	22	0.3636	0.0018042
N13	LR999886.1	2838	T	C	9	23	0.3913	0.00074174
N13	LR999886.1	3104	T	G	6	26	0.2308	0.011309
N13	LR999886.1	3117	A	G	6	28	0.2143	0.011603
N13	LR999886.1	3150	A	G	6	25	0.24	0.011145
N13	LR999886.1	13083	CT	C	4	14	0.2857	0.048889
N13	LR999886.1	87291	T	C	5	13	0.3846	0.019565
N13	LR999886.1	87292	G	A	6	14	0.4286	0.007971
N13	LR999886.1	402533	T	C	14	14	1	2.4927e-08
N13	LR999886.1	402541	T	C	13	13	1	9.6148e-08
N13	LR999886.1	1073900	CT	C	5	25	0.2	0.023562
N13	LR999886.1	1079223	A	G	13	13	1	9.6148e-08
N13	LR999887.1	271790	G	A	6	19	0.3158	0.009828
N13	LR999890.1	8772	T	A	8	12	0.6667	0.00067304
N13	LR999890.1	8802	A	G	8	12	0.6667	0.00067304
N13	LR999890.1	8841	ATT	A	7	14	0.5	0.001548
N13	LR999890.1	11302	T	TA	9	10	0.9	2.0568e-05
N2	NC_001133.9	6736	C	CA	5	20	0.25	0.021073
N2	NC_001133.9	12566	C	T	7	31	0.2258	0.0053469
N2	NC_001133.9	12570	C	T	10	30	0.3333	0.00039851
N2	NC_001133.9	12594	A	T	5	36	0.1389	0.026944
N2	NC_001133.9	12668	T	C	6	36	0.1667	0.012467
N2	NC_001133.9	12690	A	T	12	37	0.3243	8.4418e-05
N2	NC_001133.9	12716	C	T	7	36	0.1944	0.0056667
N2	NC_001133.9	25340	C	A	14	14	1	2.4927e-08
N2	NC_001133.9	25872	G	C	13	13	1	9.6148e-08
N2	NC_001133.9	26373	C	T	4	12	0.3333	0.046584
N2	NC_001133.9	26391	A	G	5	12	0.4167	0.018634
N2	NC_001133.9	41475	G	T	9	24	0.375	0.00077962
N2	NC_001133.9	101281	C	CA	6	12	0.5	0.006192
N2	NC_001133.9	126880	C	CTT	13	22	0.5909	6.4422e-06
N2	NC_001133.9	141030	T	A	15	15	1	6.4467e-09
N2	NC_001133.9	141135	A	T	26	26	1	2.0165e-15
N2	NC_001133.9	152105	CT	C	4	13	0.3077	0.047826
N2	NC_001133.9	183387	AC	A	19	20	0.95	1.5234e-10
N2	NC_001133.9	199811	T	G	19	19	1	2.8292e-11
N2	NC_001133.9	210818	A	T	31	31	1	2.1486e-18
N2	NC_001133.9	211019	T	C	31	31	1	2.1486e-18
N2	NC_001133.9	225080	TA	T	6	21	0.2857	0.010098
N2	NC_001134.8	1187	C	T	12	42	0.2857	9.7866e-05
N2	NC_001134.8	1254	T	C	7	42	0.1667	0.0059563
N2	NC_001134.8	5983	C	G	15	24	0.625	1.196e-06
N2	NC_001134.8	6440	G	C	26	26	1	2.0165e-15
N2	NC_001134.8	7510	G	A	27	27	1	5.1363e-16
N2	NC_001134.8	7511	G	A	29	29	1	3.3259e-17
N2	NC_001134.8	7912	GA	G	29	30	0.9667	2.6212e-16
N2	NC_001134.8	9022	G	GA	6	20	0.3	0.009828
N2	NC_001134.8	15101	T	G	17	17	1	4.2852e-10
N2	NC_001134.8	15510	G	T	29	29	1	3.3259e-17
N2	NC_001134.8	15518	A	G	28	28	1	1.3074e-16
N2	NC_001134.8	16380	C	T	34	34	1	3.5146e-20
N2	NC_001134.8	16392	A	G	36	36	1	2.2598e-21
N2	NC_001134.8	30012	C	T	21	21	1	1.8578e-12
N2	NC_001134.8	30050	A	G	21	21	1	1.8578e-12
N2	NC_001134.8	30210	T	C	21	21	1	1.8578e-12
N2	NC_001134.8	34298	G	A	29	29	1	3.3259e-17
N2	NC_001134.8	35485	C	T	32	32	1	5.4567e-19
N2	NC_001134.8	59755	T	C	18	18	1	1.1019e-10
N2	NC_001134.8	88484	GGAGAA	G	17	19	0.8947	5.9414e-09
N2	NC_001134.8	167978	C	CA	5	15	0.3333	0.019565
N2	NC_001134.8	221288	AGT	A	18	18	1	1.1019e-10
N2	NC_001134.8	259764	C	T	19	19	1	2.8292e-11
N2	NC_001134.8	263144	GC	G	14	14	1	2.4927e-08
N2	NC_001134.8	263153	C	T	16	16	1	1.6637e-09
N2	NC_001134.8	263158	CG	C	17	17	1	4.2852e-10
N2	NC_001134.8	263168	CG	C	18	18	1	1.1019e-10
N2	NC_001134.8	265382	G	T	20	20	1	7.2544e-12
N2	NC_001134.8	296125	AT	A	8	25	0.32	0.001949
N2	NC_001134.8	383176	C	CG	14	14	1	2.4927e-08
N2	NC_001134.8	389421	GCT	G	15	15	1	6.4467e-09
N2	NC_001134.8	474544	A	G	12	23	0.5217	3.4748e-05
N2	NC_001134.8	474920	T	C	10	21	0.4762	0.00023971
N2	NC_001134.8	492950	GA	G	5	18	0.2778	0.021691
N2	NC_001134.8	723663	C	CA	12	20	0.6	2.2548e-05
N2	NC_001134.8	746362	CATCTGCA	C	26	26	1	2.0165e-15
N2	NC_001134.8	809794	AT	A	11	22	0.5	5.2969e-05
N2	NC_001135.5	9181	AT	A	7	19	0.3684	0.0036151
N2	NC_001135.5	84421	G	A	23	23	1	1.2146e-13
N2	NC_001135.5	143131	T	C	25	25	1	7.9107e-15
N2	NC_001135.5	162361	T	C	24	24	1	3.101e-14
N2	NC_001135.5	162396	G	C	22	22	1	4.7526e-13
N2	NC_001135.5	162640	T	G	17	17	1	4.2852e-10
N2	NC_001135.5	162694	G	A	16	16	1	1.6637e-09
N2	NC_001135.5	162712	TA	T	14	17	0.8235	4.8851e-07
N2	NC_001135.5	163059	T	C	20	20	1	7.2544e-12
N2	NC_001135.5	163163	G	GA	18	19	0.9474	5.6585e-10
N2	NC_001135.5	163192	A	AT	21	22	0.9545	1.0931e-11
N2	NC_001135.5	199081	G	A	20	22	0.9091	1.3117e-10
N2	NC_001135.5	199358	G	A	6	29	0.2069	0.011736
N2	NC_001135.5	211722	GA	G	5	23	0.2174	0.023921
N2	NC_001135.5	231005	C	CT	4	18	0.2222	0.049808
N2	NC_001136.10	7721	C	CA	11	12	0.9167	4.8074e-06
N2	NC_001136.10	13937	G	A	17	39	0.4359	8.1342e-07
N2	NC_001136.10	123792	T	TA	5	33	0.1515	0.025917
N2	NC_001136.10	240138	CAT	C	4	15	0.2667	0.049808
N2	NC_001136.10	312309	G	T	15	21	0.7143	5.4994e-07
N2	NC_001136.10	344004	G	GTA	11	17	0.6471	3.3854e-05
N2	NC_001136.10	403511	G	GT	12	12	1	3.698e-07
N2	NC_001136.10	519899	GT	G	4	15	0.2667	0.048889
N2	NC_001136.10	548546	G	GT	10	24	0.4167	0.00023971
N2	NC_001136.10	688062	C	CTT	10	14	0.7143	5.3843e-05
N2	NC_001136.10	757631	G	C	15	16	0.9375	6.4467e-09
N2	NC_001136.10	769328	G	A	8	18	0.4444	0.0014461
N2	NC_001136.10	783598	G	A	15	15	1	6.4467e-09
N2	NC_001136.10	817531	T	TA	16	19	0.8421	4.357e-08
N2	NC_001136.10	864219	A	G	25	25	1	7.9107e-15
N2	NC_001136.10	880697	A	G	21	21	1	1.8578e-12
N2	NC_001136.10	987244	G	A	16	16	1	1.6637e-09
N2	NC_001136.10	1079010	AT	A	4	13	0.3077	0.045113
N2	NC_001136.10	1150910	A	AG	26	26	1	2.0165e-15
N2	NC_001136.10	1253397	T	C	24	24	1	3.101e-14
N2	NC_001136.10	1305680	TG	T	29	29	1	3.3259e-17
N2	NC_001136.10	1402305	C	T	27	27	1	5.1363e-16
N2	NC_001136.10	1433710	A	T	20	20	1	7.2544e-12
N2	NC_001136.10	1515034	TA	T	27	29	0.931	3.7915e-15
N2	NC_001136.10	1518948	G	GT	13	23	0.5652	7.9741e-06
N2	NC_001136.10	1524974	A	G	30	30	1	8.4556e-18
N2	NC_001137.3	48384	T	C	29	29	1	3.3259e-17
N2	NC_001137.3	118577	CAT	C	8	24	0.3333	0.001949
N2	NC_001137.3	154531	T	A	25	25	1	7.9107e-15
N2	NC_001137.3	261464	C	CAA	4	16	0.25	0.046584
N2	NC_001137.3	272558	GT	G	16	18	0.8889	7.7134e-09
N2	NC_001137.3	352394	A	G	29	29	1	3.3259e-17
N2	NC_001137.3	517529	T	C	21	21	1	1.8578e-12
N2	NC_001137.3	561845	G	T	5	18	0.2778	0.022727
N2	NC_001138.5	8304	TA	T	5	29	0.1724	0.02531
N2	NC_001138.5	12416	T	A	12	33	0.3636	7.2075e-05
N2	NC_001138.5	97864	C	CTT	16	20	0.8	2.0936e-08
N2	NC_001138.5	99153	C	CA	5	16	0.3125	0.02037
N2	NC_001138.5	227478	CT	C	5	22	0.2273	0.023166
N2	NC_001139.9	8151	G	GA	22	22	1	4.7526e-13
N2	NC_001139.9	74534	G	A	6	18	0.3333	0.0095308
N2	NC_001139.9	167250	CA	C	7	24	0.2917	0.004158
N2	NC_001139.9	278779	C	CT	4	15	0.2667	0.049808
N2	NC_001139.9	386978	C	G	25	25	1	7.9107e-15
N2	NC_001139.9	386979	G	C	25	25	1	7.9107e-15
N2	NC_001139.9	397834	GA	G	5	13	0.3846	0.019565
N2	NC_001139.9	400550	G	GT	10	19	0.5263	0.00017215
N2	NC_001139.9	401674	C	A	29	29	1	3.3259e-17
N2	NC_001139.9	401698	T	A	29	29	1	3.3259e-17
N2	NC_001139.9	404474	A	AG	34	35	0.9714	3.2089e-19
N2	NC_001139.9	404522	T	TG	33	35	0.9429	1.2301e-18
N2	NC_001139.9	404935	C	G	30	30	1	8.4556e-18
N2	NC_001139.9	404936	G	C	30	30	1	8.4556e-18
N2	NC_001139.9	405085	CG	C	33	33	1	1.3852e-19
N2	NC_001139.9	496729	T	TA	13	21	0.619	7.9741e-06
N2	NC_001139.9	530016	A	C	6	12	0.5	0.006865
N2	NC_001139.9	530034	A	C	7	12	0.5833	0.0022883
N2	NC_001139.9	985722	AT	A	5	34	0.1471	0.025729
N2	NC_001139.9	1006277	G	C	20	21	0.9524	4.0873e-11
N2	NC_001139.9	1006278	C	G	20	21	0.9524	4.0873e-11
N2	NC_001139.9	1006279	G	C	22	23	0.9565	4.7526e-13
N2	NC_001140.6	2292	G	GC	8	11	0.7273	0.000516
N2	NC_001140.6	17534	A	AT	28	34	0.8235	1.349e-13
N2	NC_001140.6	85508	TTA	T	17	18	0.9444	2.0936e-09
N2	NC_001140.6	126150	G	GT	5	23	0.2174	0.024248
N2	NC_001140.6	214256	CT	C	19	191	0.0995	1.1384e-06
N2	NC_001140.6	216123	C	T	15	15	1	6.4467e-09
N2	NC_001140.6	237735	CT	C	5	26	0.1923	0.024248
N2	NC_001140.6	396945	GA	G	5	23	0.2174	0.021073
N2	NC_001140.6	417054	G	A	24	24	1	3.101e-14
N2	NC_001140.6	475931	TTA	T	16	22	0.7273	2.0936e-08
N2	NC_001140.6	499958	C	T	8	26	0.3077	0.002076
N2	NC_001140.6	511255	C	T	7	23	0.3043	0.0045803
N2	NC_001140.6	524447	C	G	27	27	1	5.1363e-16
N2	NC_001140.6	532813	A	G	17	34	0.5	5.1914e-07
N2	NC_001140.6	534239	T	A	5	30	0.1667	0.026093
N2	NC_001140.6	562354	C	T	6	47	0.1277	0.013188
N2	NC_001140.6	562374	G	A	9	46	0.1957	0.0012682
N2	NC_001140.6	562385	AT	A	11	46	0.2391	0.00023046
N2	NC_001140.6	562440	A	G	10	33	0.303	0.0004259
N2	NC_001140.6	562443	A	G	10	27	0.3704	0.00035253
N2	NC_001141.2	23082	TG	T	11	11	1	1.4176e-06
N2	NC_001141.2	25586	T	C	5	27	0.1852	0.025527
N2	NC_001141.2	25593	C	T	7	26	0.2692	0.0049169
N2	NC_001141.2	25594	T	A	8	25	0.32	0.0020146
N2	NC_001141.2	39373	T	TA	16	18	0.8889	2.0936e-08
N2	NC_001141.2	57277	C	CA	6	21	0.2857	0.0095308
N2	NC_001141.2	105433	A	AAAT	25	27	0.9259	2.0853e-13
N2	NC_001141.2	163245	AT	A	4	15	0.2667	0.049808
N2	NC_001141.2	241032	G	GA	4	14	0.2857	0.046584
N2	NC_001141.2	254003	TA	T	12	16	0.75	5.2605e-06
N2	NC_001141.2	267870	TA	T	8	31	0.2581	0.002188
N2	NC_001141.2	318694	T	A	28	28	1	1.3074e-16
N2	NC_001142.9	97478	G	A	36	36	1	2.2598e-21
N2	NC_001142.9	199170	A	C	25	25	1	7.9107e-15
N2	NC_001142.9	200219	A	G	21	21	1	1.8578e-12
N2	NC_001142.9	342348	AT	A	5	23	0.2174	0.022727
N2	NC_001142.9	424172	GAT	G	4	19	0.2105	0.049808
N2	NC_001142.9	457903	CA	C	4	12	0.3333	0.046584
N2	NC_001142.9	470130	GTAA	G	18	20	0.9	1.6758e-09
N2	NC_001142.9	586417	CA	C	5	30	0.1667	0.025917
N2	NC_001142.9	640784	G	GA	19	24	0.7917	3.6826e-09
N2	NC_001142.9	715129	C	A	5	10	0.5556	0.014706
N2	NC_001142.9	737991	A	G	5	30	0.1667	0.026093
N2	NC_001142.9	738075	G	T	16	42	0.381	2.607e-06
N2	NC_001142.9	740238	T	C	20	20	1	7.2544e-12
N2	NC_001143.9	457	C	CA	29	31	0.9355	1.1344e-15
N2	NC_001143.9	36588	CAT	C	6	14	0.4286	0.007971
N2	NC_001143.9	68454	G	GCC	19	19	1	2.8292e-11
N2	NC_001143.9	68468	T	TG	18	19	0.9474	5.6585e-10
N2	NC_001143.9	451568	GGAACAC	G	28	30	0.9333	4.194e-15
N2	NC_001143.9	589175	T	A	13	35	0.3714	2.9583e-05
N2	NC_001143.9	635468	CT	C	6	15	0.4	0.0074534
N2	NC_001143.9	666556	GT	G	11	11	1	1.4176e-06
N2	NC_001144.5	52618	CT	C	12	29	0.4138	4.2836e-05
N2	NC_001144.5	187137	AT	A	19	19	1	2.8292e-11
N2	NC_001144.5	291384	A	G	29	29	1	3.3259e-17
N2	NC_001144.5	291386	A	G	30	30	1	8.4556e-18
N2	NC_001144.5	348919	GT	G	6	15	0.4	0.007971
N2	NC_001144.5	460002	CA	C	206	1571	0.1311	3.4653e-64
N2	NC_001144.5	460383	TA	T	439	2425	0.181	2.1798e-139
N2	NC_001144.5	460676	GA	G	245	1866	0.1314	1.7298e-76
N2	NC_001144.5	528749	T	A	27	27	1	5.1363e-16
N2	NC_001144.5	585920	GA	G	6	19	0.3158	0.009828
N2	NC_001144.5	704138	TA	T	6	25	0.24	0.010777
N2	NC_001144.5	704451	AT	A	5	20	0.25	0.023562
N2	NC_001144.5	725936	G	A	30	30	1	8.4556e-18
N2	NC_001144.5	769162	CAT	C	5	26	0.1923	0.02531
N2	NC_001144.5	784382	G	GC	25	26	0.9615	5.4444e-14
N2	NC_001144.5	828903	C	T	27	27	1	5.1363e-16
N2	NC_001144.5	881947	C	CAT	10	12	0.8333	3.3652e-05
N2	NC_001144.5	1002214	GA	G	4	15	0.2667	0.046584
N2	NC_001144.5	1024980	AT	A	5	21	0.2381	0.023562
N2	NC_001144.5	1039435	T	A	20	20	1	7.2544e-12
N2	NC_001144.5	1071557	A	G	5	72	0.0694	0.029088
N2	NC_001144.5	1071573	AT	A	5	70	0.0714	0.028856
N2	NC_001145.3	34473	T	G	22	22	1	4.7526e-13
N2	NC_001145.3	41950	GA	G	6	22	0.2727	0.010344
N2	NC_001145.3	325905	T	A	21	21	1	1.8578e-12
N2	NC_001145.3	361550	G	A	15	15	1	6.4467e-09
N2	NC_001145.3	387095	AT	A	5	22	0.2273	0.023166
N2	NC_001145.3	448333	G	A	17	17	1	4.2852e-10
N2	NC_001145.3	448334	A	G	17	17	1	4.2852e-10
N2	NC_001145.3	672129	T	C	26	26	1	2.0165e-15
N2	NC_001145.3	680936	T	C	11	11	1	1.4176e-06
N2	NC_001145.3	680940	C	T	11	11	1	1.4176e-06
N2	NC_001145.3	809198	A	G	25	25	1	7.9107e-15
N2	NC_001145.3	918120	C	CT	5	17	0.2941	0.02037
N2	NC_001145.3	921418	CT	C	15	17	0.8824	2.8282e-08
N2	NC_001146.8	7478	A	AT	26	26	1	2.0165e-15
N2	NC_001146.8	10214	TA	T	6	23	0.2609	0.010777
N2	NC_001146.8	12975	C	CTT	19	25	0.76	2.1316e-09
N2	NC_001146.8	98305	T	C	9	30	0.3	0.0009678
N2	NC_001146.8	98320	C	T	9	32	0.2812	0.0010185
N2	NC_001146.8	189585	C	T	15	27	0.5556	2.0087e-06
N2	NC_001146.8	312328	AACG	A	29	30	0.9667	2.6212e-16
N2	NC_001146.8	377887	G	T	21	21	1	1.8578e-12
N2	NC_001146.8	415054	C	CT	5	13	0.3846	0.018634
N2	NC_001146.8	439397	G	GT	23	26	0.8846	7.3681e-12
N2	NC_001146.8	471767	A	G	25	25	1	7.9107e-15
N2	NC_001146.8	479459	AT	A	6	22	0.2727	0.009828
N2	NC_001146.8	520142	A	C	10	10	1	5.4125e-06
N2	NC_001146.8	651857	A	AT	5	16	0.3125	0.021073
N2	NC_001146.8	764741	GAT	G	7	26	0.2692	0.0049169
N2	NC_001146.8	774549	AT	A	6	21	0.2857	0.008837
N2	NC_001147.6	27870	T	TA	5	19	0.2632	0.022727
N2	NC_001147.6	27928	T	A	10	37	0.2703	0.00048486
N2	NC_001147.6	28642	C	T	5	29	0.1724	0.025917
N2	NC_001147.6	29144	A	G	12	45	0.2667	0.000105
N2	NC_001147.6	50002	C	T	22	22	1	4.7526e-13
N2	NC_001147.6	50010	A	T	22	22	1	4.7526e-13
N2	NC_001147.6	50012	C	T	21	21	1	1.8578e-12
N2	NC_001147.6	79297	C	G	27	27	1	5.1363e-16
N2	NC_001147.6	79304	A	T	26	26	1	2.0165e-15
N2	NC_001147.6	79305	T	A	26	26	1	2.0165e-15
N2	NC_001147.6	118032	A	C	12	32	0.375	6.8751e-05
N2	NC_001147.6	333432	G	GA	5	29	0.1724	0.025527
N2	NC_001147.6	444498	AT	A	5	28	0.1786	0.025527
N2	NC_001147.6	530800	G	T	10	20	0.5	0.00021796
N2	NC_001147.6	708819	G	C	19	34	0.5588	5.5375e-08
N2	NC_001147.6	708878	T	C	16	28	0.5714	7.3043e-07
N2	NC_001147.6	709007	A	G	9	15	0.6	0.00034983
N2	NC_001147.6	773264	G	C	17	35	0.4857	5.7598e-07
N2	NC_001147.6	804922	AT	A	8	25	0.32	0.001949
N2	NC_001147.6	1031381	CT	C	4	21	0.1905	0.049808
N2	NC_001147.6	1077950	CT	C	4	18	0.2222	0.049808
N2	NC_001148.4	144689	AGGAAACGTC	A	18	19	0.9474	5.6585e-10
N2	NC_001148.4	191944	C	T	22	22	1	4.7526e-13
N2	NC_001148.4	192966	CA	C	5	22	0.2273	0.023921
N2	NC_001148.4	212901	TA	T	4	16	0.25	0.048889
N2	NC_001148.4	296837	CT	C	7	27	0.2593	0.0043101
N2	NC_001148.4	481304	AT	A	18	20	0.9	1.6758e-09
N2	NC_001148.4	667520	T	G	5	18	0.2778	0.022727
N2	NC_001148.4	677102	A	G	11	18	0.6111	5.2969e-05
N2	NC_001148.4	759400	T	G	25	25	1	7.9107e-15
N2	NC_001148.4	868371	AT	A	5	24	0.2083	0.024248
N2	NC_001148.4	890346	T	A	30	30	1	8.4556e-18
N2	NC_001148.4	943050	C	A	6	36	0.1667	0.012467
N2	NC_001224.1	20345	GA	G	103	106	0.9717	5.8273e-58
N2	NC_001224.1	20934	T	G	133	133	1	1.7256e-79
N3	NC_001133.9	6736	C	CA	7	21	0.3333	0.0022883
N3	NC_001133.9	12566	C	T	11	27	0.4074	0.0001362
N3	NC_001133.9	12570	C	T	9	22	0.4091	0.00070165
N3	NC_001133.9	12572	C	T	8	27	0.2963	0.0021337
N3	NC_001133.9	12594	A	T	8	29	0.2759	0.0022392
N3	NC_001133.9	12668	T	C	11	31	0.3548	0.00016659
N3	NC_001133.9	12690	A	T	22	35	0.6286	1.7197e-09
N3	NC_001133.9	12764	T	C	5	38	0.1316	0.027169
N3	NC_001133.9	12791	C	T	5	34	0.1471	0.026693
N3	NC_001133.9	23712	C	CA	7	13	0.5385	0.001935
N3	NC_001133.9	25340	C	A	14	14	1	2.4927e-08
N3	NC_001133.9	25872	G	C	10	10	1	5.4125e-06
N3	NC_001133.9	41475	G	T	12	17	0.7059	1.1285e-05
N3	NC_001133.9	101281	C	CA	4	16	0.25	0.048889
N3	NC_001133.9	126880	C	CTT	7	13	0.5385	0.001935
N3	NC_001133.9	141030	T	A	17	17	1	4.2852e-10
N3	NC_001133.9	141135	A	T	21	21	1	1.8578e-12
N3	NC_001133.9	183387	AC	A	24	24	1	3.101e-14
N3	NC_001133.9	199811	T	G	24	24	1	3.101e-14
N3	NC_001133.9	210818	A	T	19	19	1	2.8292e-11
N3	NC_001133.9	211019	T	C	20	20	1	7.2544e-12
N3	NC_001134.8	796	T	C	5	28	0.1786	0.025729
N3	NC_001134.8	1187	C	T	10	37	0.2703	0.00048486
N3	NC_001134.8	5983	C	G	14	23	0.6087	3.4067e-06
N3	NC_001134.8	6440	G	C	24	24	1	3.101e-14
N3	NC_001134.8	7510	G	A	26	26	1	2.0165e-15
N3	NC_001134.8	7511	G	A	26	26	1	2.0165e-15
N3	NC_001134.8	7912	GA	G	16	16	1	1.6637e-09
N3	NC_001134.8	15101	T	G	17	17	1	4.2852e-10
N3	NC_001134.8	15510	G	T	23	23	1	1.2146e-13
N3	NC_001134.8	15518	A	G	23	23	1	1.2146e-13
N3	NC_001134.8	16380	C	T	29	29	1	3.3259e-17
N3	NC_001134.8	16392	A	G	30	30	1	8.4556e-18
N3	NC_001134.8	30012	C	T	18	18	1	1.1019e-10
N3	NC_001134.8	30050	A	G	18	18	1	1.1019e-10
N3	NC_001134.8	30210	T	C	15	15	1	6.4467e-09
N3	NC_001134.8	30658	G	T	10	10	1	5.4125e-06
N3	NC_001134.8	30660	T	C	11	11	1	1.4176e-06
N3	NC_001134.8	34298	G	A	17	17	1	4.2852e-10
N3	NC_001134.8	35485	C	T	24	24	1	3.101e-14
N3	NC_001134.8	59755	T	C	22	22	1	4.7526e-13
N3	NC_001134.8	88484	GGAGAA	G	14	18	0.7778	8.0605e-07
N3	NC_001134.8	167978	C	CA	7	18	0.3889	0.0031609
N3	NC_001134.8	221288	AGT	A	22	22	1	4.7526e-13
N3	NC_001134.8	259764	C	T	14	14	1	2.4927e-08
N3	NC_001134.8	263144	GC	G	15	15	1	6.4467e-09
N3	NC_001134.8	263153	C	T	15	15	1	6.4467e-09
N3	NC_001134.8	263158	CG	C	15	15	1	6.4467e-09
N3	NC_001134.8	263168	CG	C	16	16	1	1.6637e-09
N3	NC_001134.8	265382	G	T	20	20	1	7.2544e-12
N3	NC_001134.8	300033	GA	G	5	17	0.2941	0.019565
N3	NC_001134.8	386207	CA	C	5	19	0.2632	0.021691
N3	NC_001134.8	389421	GCT	G	30	31	0.9677	6.8754e-17
N3	NC_001134.8	415764	C	CT	5	25	0.2	0.024248
N3	NC_001134.8	474544	A	G	9	19	0.4737	0.0005667
N3	NC_001134.8	474920	T	C	8	20	0.4	0.001638
N3	NC_001134.8	571328	CA	C	5	22	0.2273	0.021691
N3	NC_001134.8	723663	C	CA	6	17	0.3529	0.007971
N3	NC_001134.8	746362	CATCTGCA	C	12	14	0.8571	2.9913e-06
N3	NC_001134.8	795923	T	C	18	34	0.5294	1.7305e-07
N3	NC_001134.8	809794	AT	A	11	20	0.55	4.8074e-06
N3	NC_001135.5	84421	G	A	12	12	1	3.698e-07
N3	NC_001135.5	142665	GA	G	5	24	0.2083	0.024548
N3	NC_001135.5	143131	T	C	26	26	1	2.0165e-15
N3	NC_001135.5	162361	T	C	25	25	1	7.9107e-15
N3	NC_001135.5	162396	G	C	24	24	1	3.101e-14
N3	NC_001135.5	162640	T	G	21	21	1	1.8578e-12
N3	NC_001135.5	162694	G	A	19	19	1	2.8292e-11
N3	NC_001135.5	162712	TA	T	19	19	1	2.8292e-11
N3	NC_001135.5	163059	T	C	17	17	1	4.2852e-10
N3	NC_001135.5	163163	G	GA	12	13	0.9231	3.698e-07
N3	NC_001135.5	163192	A	AT	22	22	1	4.7526e-13
N3	NC_001135.5	199081	G	A	19	19	1	2.8292e-11
N3	NC_001135.5	231005	C	CT	5	19	0.2632	0.019565
N3	NC_001136.10	7721	C	CA	21	23	0.913	3.6437e-11
N3	NC_001136.10	13937	G	A	16	32	0.5	1.2304e-06
N3	NC_001136.10	123792	TA	T	5	26	0.1923	0.024248
N3	NC_001136.10	273629	GT	G	7	27	0.2593	0.0038123
N3	NC_001136.10	336206	CT	C	8	28	0.2857	0.0020146
N3	NC_001136.10	344004	G	GTA	13	18	0.7222	2.5647e-06
N3	NC_001136.10	403511	G	GT	21	22	0.9545	1.0931e-11
N3	NC_001136.10	519899	GT	G	5	17	0.2941	0.021073
N3	NC_001136.10	548546	G	GT	9	19	0.4737	0.00028986
N3	NC_001136.10	688062	C	CTT	7	11	0.6364	0.0011312
N3	NC_001136.10	757631	G	C	17	17	1	4.2852e-10
N3	NC_001136.10	758310	T	C	13	14	0.9286	9.6148e-08
N3	NC_001136.10	769328	G	A	8	15	0.5333	0.0010995
N3	NC_001136.10	783598	G	A	19	19	1	2.8292e-11
N3	NC_001136.10	817531	T	TA	19	28	0.6786	1.6265e-08
N3	NC_001136.10	864219	A	G	24	24	1	3.101e-14
N3	NC_001136.10	880697	A	G	20	21	0.9524	4.0873e-11
N3	NC_001136.10	930964	CAT	C	6	22	0.2727	0.010344
N3	NC_001136.10	966520	TA	T	6	25	0.24	0.011145
N3	NC_001136.10	987244	G	A	12	12	1	3.698e-07
N3	NC_001136.10	1079010	AT	A	8	31	0.2581	0.002076
N3	NC_001136.10	1108600	GA	G	5	18	0.2778	0.022239
N3	NC_001136.10	1150910	A	AG	23	25	0.92	2.7767e-12
N3	NC_001136.10	1178330	CT	C	5	21	0.2381	0.023166
N3	NC_001136.10	1253397	T	C	30	30	1	8.4556e-18
N3	NC_001136.10	1305680	TG	T	31	31	1	2.1486e-18
N3	NC_001136.10	1402305	C	T	17	17	1	4.2852e-10
N3	NC_001136.10	1433710	A	T	19	19	1	2.8292e-11
N3	NC_001136.10	1466418	GT	G	5	23	0.2174	0.023562
N3	NC_001136.10	1515034	TA	T	18	19	0.9474	1.1019e-10
N3	NC_001136.10	1518948	G	GT	25	33	0.7576	2.745e-12
N3	NC_001136.10	1524974	A	G	16	16	1	1.6637e-09
N3	NC_001137.3	31643	G	T	16	20	0.8	7.7086e-08
N3	NC_001137.3	48384	T	C	33	33	1	1.3852e-19
N3	NC_001137.3	65293	GA	G	5	26	0.1923	0.023921
N3	NC_001137.3	148091	GA	G	8	28	0.2857	0.0021337
N3	NC_001137.3	154531	T	A	28	28	1	1.3074e-16
N3	NC_001137.3	272558	GT	G	23	27	0.8519	2.7767e-12
N3	NC_001137.3	352394	A	G	26	26	1	2.0165e-15
N3	NC_001137.3	382298	A	AT	4	18	0.2222	0.048889
N3	NC_001137.3	382523	C	CA	5	20	0.25	0.022727
N3	NC_001137.3	517529	T	C	29	29	1	3.3259e-17
N3	NC_001138.5	12416	T	A	18	39	0.4615	2.9336e-07
N3	NC_001138.5	97864	C	CTT	21	21	1	1.8578e-12
N3	NC_001138.5	227478	CT	C	5	19	0.2632	0.021691
N3	NC_001139.9	8151	G	GA	22	22	1	4.7526e-13
N3	NC_001139.9	14846	G	GA	5	21	0.2381	0.023921
N3	NC_001139.9	77930	AT	A	5	24	0.2083	0.024248
N3	NC_001139.9	386978	C	G	18	18	1	1.1019e-10
N3	NC_001139.9	386979	G	C	18	18	1	1.1019e-10
N3	NC_001139.9	397834	GA	G	8	26	0.3077	0.0013389
N3	NC_001139.9	401674	C	A	27	27	1	5.1363e-16
N3	NC_001139.9	401698	T	A	27	27	1	5.1363e-16
N3	NC_001139.9	404474	A	AG	25	25	1	7.9107e-15
N3	NC_001139.9	404522	T	TG	26	26	1	2.0165e-15
N3	NC_001139.9	404935	C	G	26	26	1	2.0165e-15
N3	NC_001139.9	404936	G	C	26	26	1	2.0165e-15
N3	NC_001139.9	405085	CG	C	21	22	0.9545	1.0931e-11
N3	NC_001139.9	496729	T	TA	20	28	0.7143	3.9563e-09
N3	NC_001139.9	530016	A	C	5	11	0.4545	0.017544
N3	NC_001139.9	609109	TA	T	5	24	0.2083	0.024823
N3	NC_001139.9	616171	AT	A	7	27	0.2593	0.0049169
N3	NC_001139.9	617452	T	TA	5	28	0.1786	0.025527
N3	NC_001139.9	715716	GA	G	7	28	0.25	0.0049169
N3	NC_001139.9	727693	C	A	16	31	0.5161	1.0995e-06
N3	NC_001139.9	733109	AT	A	5	17	0.2941	0.021073
N3	NC_001139.9	1006277	G	C	27	27	1	5.1363e-16
N3	NC_001139.9	1006278	C	G	28	28	1	1.3074e-16
N3	NC_001139.9	1006279	G	C	27	28	0.9643	5.1363e-16
N3	NC_001140.6	1846	A	G	7	11	0.6364	0.001935
N3	NC_001140.6	2292	G	GC	6	13	0.4615	0.0074534
N3	NC_001140.6	17534	A	AT	22	28	0.7857	1.0343e-10
N3	NC_001140.6	85508	TTA	T	32	37	0.8649	4.8717e-16
N3	NC_001140.6	176845	TA	T	7	18	0.3889	0.0038123
N3	NC_001140.6	214256	C	CT	24	244	0.0984	3.0517e-08
N3	NC_001140.6	216123	C	T	17	17	1	4.2852e-10
N3	NC_001140.6	387090	A	AT	5	26	0.1923	0.023562
N3	NC_001140.6	396945	GA	G	5	17	0.2941	0.021073
N3	NC_001140.6	417054	G	A	25	25	1	7.9107e-15
N3	NC_001140.6	475931	TTA	T	7	13	0.5385	0.0006993
N3	NC_001140.6	499958	C	T	11	23	0.4783	0.00010135
N3	NC_001140.6	511255	C	T	11	24	0.4583	0.00011047
N3	NC_001140.6	524447	C	G	20	20	1	7.2544e-12
N3	NC_001140.6	529350	CA	C	5	22	0.2273	0.024248
N3	NC_001140.6	532813	A	G	21	43	0.4884	1.8298e-08
N3	NC_001140.6	562354	C	T	5	52	0.0962	0.028261
N3	NC_001140.6	562374	G	A	10	47	0.2128	0.00057272
N3	NC_001140.6	562385	AT	A	13	41	0.3171	3.6837e-05
N3	NC_001141.2	22273	T	TC	11	11	1	1.4176e-06
N3	NC_001141.2	23082	TG	T	11	11	1	1.4176e-06
N3	NC_001141.2	25586	T	C	5	19	0.2632	0.023166
N3	NC_001141.2	25593	C	T	7	23	0.3043	0.0045803
N3	NC_001141.2	25594	T	A	10	19	0.5263	0.00019541
N3	NC_001141.2	39373	T	TA	22	26	0.8462	5.5261e-11
N3	NC_001141.2	57277	C	CA	9	17	0.5294	0.00028986
N3	NC_001141.2	105433	A	AAAT	22	24	0.9167	1.0078e-11
N3	NC_001141.2	245962	CT	C	8	19	0.4211	0.00096618
N3	NC_001141.2	254003	TA	T	22	29	0.7586	1.7583e-10
N3	NC_001141.2	318694	T	A	22	22	1	4.7526e-13
N3	NC_001141.2	370195	AT	A	6	28	0.2143	0.01057
N3	NC_001142.9	97478	G	A	22	22	1	4.7526e-13
N3	NC_001142.9	199170	A	C	21	21	1	1.8578e-12
N3	NC_001142.9	200219	A	G	19	19	1	2.8292e-11
N3	NC_001142.9	342348	AT	A	6	24	0.25	0.0092021
N3	NC_001142.9	424172	GAT	G	5	17	0.2941	0.021073
N3	NC_001142.9	424906	C	CT	5	24	0.2083	0.023166
N3	NC_001142.9	470130	GTAA	G	17	18	0.9444	2.0936e-09
N3	NC_001142.9	580248	C	CT	5	28	0.1786	0.025527
N3	NC_001142.9	640784	G	GA	18	21	0.8571	3.7603e-09
N3	NC_001142.9	738075	G	T	10	37	0.2703	0.00047404
N3	NC_001142.9	740238	T	C	22	22	1	4.7526e-13
N3	NC_001143.9	457	C	CA	18	18	1	1.1019e-10
N3	NC_001143.9	68454	G	GCC	14	14	1	2.4927e-08
N3	NC_001143.9	68468	T	TG	16	16	1	1.6637e-09
N3	NC_001143.9	451568	GGAACAC	G	22	24	0.9167	1.0078e-11
N3	NC_001143.9	463261	CT	C	7	21	0.3333	0.0039926
N3	NC_001143.9	617557	CT	C	5	14	0.3571	0.019565
N3	NC_001144.5	5660	TAC	T	4	13	0.3077	0.046584
N3	NC_001144.5	52618	CT	C	8	23	0.3478	0.0017241
N3	NC_001144.5	63982	CA	C	5	30	0.1667	0.025527
N3	NC_001144.5	187137	AT	A	28	28	1	1.3074e-16
N3	NC_001144.5	220717	G	A	10	10	1	5.4125e-06
N3	NC_001144.5	291384	A	G	24	24	1	3.101e-14
N3	NC_001144.5	291386	A	G	23	23	1	1.2146e-13
N3	NC_001144.5	460002	CA	C	210	1363	0.1542	4.29e-66
N3	NC_001144.5	460383	TA	T	410	2246	0.1825	3.3508e-132
N3	NC_001144.5	460676	GA	G	246	1754	0.1403	4.0991e-77
N3	NC_001144.5	468701	T	C	17	17	1	4.2852e-10
N3	NC_001144.5	528749	T	A	26	26	1	2.0165e-15
N3	NC_001144.5	687587	GTA	G	5	20	0.25	0.023166
N3	NC_001144.5	723168	CA	C	5	21	0.2381	0.023921
N3	NC_001144.5	725936	G	A	22	22	1	4.7526e-13
N3	NC_001144.5	769162	CAT	C	6	21	0.2857	0.010344
N3	NC_001144.5	784382	G	GC	20	21	0.9524	7.2544e-12
N3	NC_001144.5	828903	C	T	20	20	1	7.2544e-12
N3	NC_001144.5	881947	C	CAT	13	16	0.8125	1.6121e-06
N3	NC_001144.5	944238	C	A	13	13	1	9.6148e-08
N3	NC_001144.5	1012324	C	CG	8	11	0.7273	0.000516
N3	NC_001144.5	1039435	T	A	32	32	1	5.4567e-19
N3	NC_001145.3	34473	T	G	28	28	1	1.3074e-16
N3	NC_001145.3	95727	CTA	C	5	34	0.1471	0.026557
N3	NC_001145.3	99274	C	CA	5	27	0.1852	0.02531
N3	NC_001145.3	321328	CAT	C	5	28	0.1786	0.025729
N3	NC_001145.3	325905	T	A	24	24	1	3.101e-14
N3	NC_001145.3	348566	C	CT	8	24	0.3333	0.0018042
N3	NC_001145.3	361550	G	A	20	20	1	7.2544e-12
N3	NC_001145.3	361725	A	G	16	38	0.4211	2.0535e-06
N3	NC_001145.3	448333	G	A	32	32	1	5.4567e-19
N3	NC_001145.3	448334	A	G	31	31	1	2.1486e-18
N3	NC_001145.3	483743	GA	G	4	16	0.25	0.047826
N3	NC_001145.3	622168	GTA	G	6	35	0.1714	0.011977
N3	NC_001145.3	630505	A	G	24	24	1	3.101e-14
N3	NC_001145.3	672129	T	C	23	23	1	1.2146e-13
N3	NC_001145.3	680936	T	C	19	19	1	2.8292e-11
N3	NC_001145.3	680940	C	T	19	19	1	2.8292e-11
N3	NC_001145.3	687366	GT	G	5	22	0.2273	0.023921
N3	NC_001145.3	809198	A	G	19	19	1	2.8292e-11
N3	NC_001145.3	815480	CA	C	5	32	0.1562	0.026257
N3	NC_001145.3	918120	C	CT	4	16	0.25	0.046584
N3	NC_001145.3	921418	CT	C	14	19	0.7368	2.5454e-07
N3	NC_001146.8	7478	A	AT	30	30	1	8.4556e-18
N3	NC_001146.8	12975	C	CTT	14	20	0.7	4.8851e-07
N3	NC_001146.8	14333	G	GC	12	13	0.9231	1.3461e-06
N3	NC_001146.8	98305	T	C	9	41	0.2195	0.0011955
N3	NC_001146.8	98320	C	T	9	42	0.2143	0.0012112
N3	NC_001146.8	107294	GA	G	5	22	0.2273	0.023166
N3	NC_001146.8	189585	C	T	15	27	0.5556	2.0087e-06
N3	NC_001146.8	196150	CT	C	4	13	0.3077	0.041176
N3	NC_001146.8	312328	AACG	A	19	21	0.9048	4.7003e-10
N3	NC_001146.8	377887	G	T	17	17	1	4.2852e-10
N3	NC_001146.8	413448	C	CT	4	11	0.3636	0.045113
N3	NC_001146.8	439397	G	GT	27	30	0.9	4.6134e-14
N3	NC_001146.8	471767	A	G	22	22	1	4.7526e-13
N3	NC_001146.8	493053	TA	T	10	26	0.3846	0.00028066
N3	NC_001146.8	662768	G	GA	4	15	0.2667	0.049808
N3	NC_001146.8	692520	CA	C	6	30	0.2	0.011736
N3	NC_001147.6	27928	T	A	11	34	0.3235	0.00018662
N3	NC_001147.6	29144	A	G	17	41	0.4146	9.3546e-07
N3	NC_001147.6	50002	C	T	23	23	1	1.2146e-13
N3	NC_001147.6	50010	A	T	22	22	1	4.7526e-13
N3	NC_001147.6	50012	C	T	22	22	1	4.7526e-13
N3	NC_001147.6	60240	C	T	15	15	1	6.4467e-09
N3	NC_001147.6	79297	C	G	21	21	1	1.8578e-12
N3	NC_001147.6	79304	A	T	19	19	1	2.8292e-11
N3	NC_001147.6	79305	T	A	21	21	1	1.8578e-12
N3	NC_001147.6	85382	CT	C	5	31	0.1613	0.025917
N3	NC_001147.6	118032	A	C	10	22	0.4545	0.00026061
N3	NC_001147.6	444498	AT	A	4	17	0.2353	0.049808
N3	NC_001147.6	708819	G	C	10	31	0.3226	0.00041251
N3	NC_001147.6	708878	T	C	8	25	0.32	0.0020146
N3	NC_001147.6	709007	A	G	8	27	0.2963	0.0021337
N3	NC_001147.6	773264	G	C	13	29	0.4483	2.1506e-05
N3	NC_001147.6	888848	GT	G	6	22	0.2727	0.009828
N3	NC_001147.6	984788	TA	T	5	24	0.2083	0.024823
N3	NC_001148.4	16931	AT	A	6	20	0.3	0.010098
N3	NC_001148.4	144689	AGGAAACGTC	A	24	29	0.8276	9.2544e-12
N3	NC_001148.4	174955	A	C	11	23	0.4783	0.00010135
N3	NC_001148.4	181192	G	GT	5	19	0.2632	0.022239
N3	NC_001148.4	191944	C	T	17	17	1	4.2852e-10
N3	NC_001148.4	192966	CA	C	5	14	0.3571	0.019565
N3	NC_001148.4	481304	AT	A	10	11	0.9091	1.7011e-05
N3	NC_001148.4	502679	CA	C	6	21	0.2857	0.008837
N3	NC_001148.4	621903	CA	C	5	33	0.1515	0.026257
N3	NC_001148.4	648520	GA	G	6	26	0.2308	0.011309
N3	NC_001148.4	655079	GA	G	5	26	0.1923	0.024248
N3	NC_001148.4	667520	T	G	5	16	0.3125	0.021691
N3	NC_001148.4	677102	A	G	8	19	0.4211	0.0015455
N3	NC_001148.4	759400	T	G	26	26	1	2.0165e-15
N3	NC_001148.4	857189	G	GT	5	27	0.1852	0.025527
N3	NC_001148.4	890346	T	A	29	29	1	3.3259e-17
N3	NC_001224.1	20345	GA	G	350	358	0.9777	7.1956e-199
N3	NC_001224.1	20934	T	G	430	430	1	4.7823e-258
N3	NC_001224.1	33618	T	TTC	10	14	0.7143	7.6278e-05
N3	NC_001224.1	39517	G	T	159	159	1	4.1887e-95
N3	NC_001224.1	44795	A	AT	17	17	1	4.2852e-10
N3	NC_001224.1	63582	TTAAGTA	T	16	24	0.6667	2.4726e-07
N4	NC_001133.9	6736	C	CAA	8	24	0.3333	0.0013389
N4	NC_001133.9	12566	C	T	8	39	0.2051	0.002624
N4	NC_001133.9	12570	C	T	8	34	0.2353	0.0024562
N4	NC_001133.9	12594	A	T	6	43	0.1395	0.012967
N4	NC_001133.9	12620	T	C	5	52	0.0962	0.028261
N4	NC_001133.9	12668	T	C	9	49	0.1837	0.0013055
N4	NC_001133.9	12690	A	T	18	47	0.383	5.072e-07
N4	NC_001133.9	12716	C	T	14	46	0.3043	1.9039e-05
N4	NC_001133.9	12791	C	T	9	36	0.25	0.0011061
N4	NC_001133.9	12793	G	A	11	41	0.2683	0.00022563
N4	NC_001133.9	12801	G	A	6	42	0.1429	0.012905
N4	NC_001133.9	16863	GT	G	7	34	0.2059	0.0055492
N4	NC_001133.9	23712	C	CA	7	14	0.5	0.0022883
N4	NC_001133.9	25340	C	A	19	19	1	2.8292e-11
N4	NC_001133.9	25872	G	C	13	14	0.9286	9.6148e-08
N4	NC_001133.9	26391	A	G	4	13	0.3077	0.047826
N4	NC_001133.9	26412	G	C	10	10	1	5.4125e-06
N4	NC_001133.9	27126	T	C	10	10	1	5.4125e-06
N4	NC_001133.9	27129	C	G	10	10	1	5.4125e-06
N4	NC_001133.9	35113	GA	G	8	31	0.2581	0.0022875
N4	NC_001133.9	41475	G	T	31	41	0.7561	3.008e-14
N4	NC_001133.9	45634	CT	C	5	28	0.1786	0.025076
N4	NC_001133.9	65614	AT	A	5	45	0.1111	0.027721
N4	NC_001133.9	101281	C	CA	13	33	0.3939	1.9812e-05
N4	NC_001133.9	101450	TA	T	5	46	0.1087	0.027555
N4	NC_001133.9	126880	C	CTT	15	23	0.6522	1.4655e-07
N4	NC_001133.9	141030	T	A	22	22	1	4.7526e-13
N4	NC_001133.9	141135	A	T	29	29	1	3.3259e-17
N4	NC_001133.9	183387	AC	A	33	34	0.9706	1.2301e-18
N4	NC_001133.9	199811	T	G	30	30	1	8.4556e-18
N4	NC_001133.9	206351	T	C	5	25	0.2	0.025076
N4	NC_001133.9	210818	A	T	35	35	1	8.9137e-21
N4	NC_001133.9	211019	T	C	41	41	1	2.3541e-24
N4	NC_001133.9	225080	TA	T	5	31	0.1613	0.026093
N4	NC_001133.9	226914	AT	A	6	39	0.1538	0.012287
N4	NC_001134.8	1187	C	T	7	38	0.1842	0.0057727
N4	NC_001134.8	5983	C	G	15	24	0.625	1.196e-06
N4	NC_001134.8	6440	G	C	26	26	1	2.0165e-15
N4	NC_001134.8	7510	G	A	29	29	1	3.3259e-17
N4	NC_001134.8	7511	G	A	30	30	1	8.4556e-18
N4	NC_001134.8	7912	GA	G	25	27	0.9259	2.0853e-13
N4	NC_001134.8	9022	G	GA	7	13	0.5385	0.0022883
N4	NC_001134.8	15101	T	G	25	25	1	7.9107e-15
N4	NC_001134.8	15510	G	T	16	16	1	1.6637e-09
N4	NC_001134.8	15518	A	G	16	16	1	1.6637e-09
N4	NC_001134.8	16380	C	T	14	14	1	2.4927e-08
N4	NC_001134.8	16392	A	G	17	17	1	4.2852e-10
N4	NC_001134.8	30012	C	T	19	19	1	2.8292e-11
N4	NC_001134.8	30050	A	G	22	22	1	4.7526e-13
N4	NC_001134.8	30210	T	C	17	17	1	4.2852e-10
N4	NC_001134.8	30658	G	T	11	11	1	1.4176e-06
N4	NC_001134.8	30660	T	C	11	11	1	1.4176e-06
N4	NC_001134.8	34298	G	A	21	21	1	1.8578e-12
N4	NC_001134.8	35485	C	T	28	28	1	1.3074e-16
N4	NC_001134.8	59755	T	C	25	25	1	7.9107e-15
N4	NC_001134.8	88484	GGAGAA	G	18	20	0.9	1.6758e-09
N4	NC_001134.8	167275	C	CA	5	28	0.1786	0.025729
N4	NC_001134.8	167978	C	CA	17	29	0.5862	2.1913e-07
N4	NC_001134.8	221288	AGT	A	13	13	1	9.6148e-08
N4	NC_001134.8	259764	C	T	25	25	1	7.9107e-15
N4	NC_001134.8	263144	GC	G	11	11	1	1.4176e-06
N4	NC_001134.8	263153	C	T	14	14	1	2.4927e-08
N4	NC_001134.8	263158	CG	C	14	15	0.9333	1.0315e-07
N4	NC_001134.8	263168	CG	C	14	14	1	2.4927e-08
N4	NC_001134.8	383176	C	CG	11	12	0.9167	4.8074e-06
N4	NC_001134.8	389421	GCT	G	30	32	0.9375	3.0612e-16
N4	NC_001134.8	474544	A	G	9	19	0.4737	0.0005667
N4	NC_001134.8	474920	T	C	11	19	0.5789	6.2811e-05
N4	NC_001134.8	477089	GTA	G	8	29	0.2759	0.002188
N4	NC_001134.8	576030	TA	T	4	16	0.25	0.049808
N4	NC_001134.8	723663	C	CA	17	23	0.7391	2.3502e-08
N4	NC_001134.8	746362	CATCTGCA	C	24	27	0.8889	2.0853e-12
N4	NC_001134.8	795923	T	C	9	23	0.3913	0.00074174
N4	NC_001134.8	809468	G	GA	5	27	0.1852	0.024823
N4	NC_001134.8	809794	AT	A	9	18	0.5	0.00022883
N4	NC_001135.5	44541	GA	G	6	23	0.2609	0.010098
N4	NC_001135.5	84421	G	A	24	24	1	3.101e-14
N4	NC_001135.5	143131	T	C	28	28	1	1.3074e-16
N4	NC_001135.5	162361	T	C	30	30	1	8.4556e-18
N4	NC_001135.5	162396	G	C	29	30	0.9667	3.3259e-17
N4	NC_001135.5	162640	T	G	28	28	1	1.3074e-16
N4	NC_001135.5	162694	G	A	24	24	1	3.101e-14
N4	NC_001135.5	162712	TA	T	22	23	0.9565	2.9149e-12
N4	NC_001135.5	163059	T	C	22	22	1	4.7526e-13
N4	NC_001135.5	163163	G	GA	13	17	0.7647	2.5647e-06
N4	NC_001135.5	163192	A	AT	15	16	0.9375	2.8282e-08
N4	NC_001135.5	199081	G	A	26	26	1	2.0165e-15
N4	NC_001135.5	231005	C	CT	7	23	0.3043	0.004158
N4	NC_001136.10	7721	C	CA	31	32	0.9688	1.8007e-17
N4	NC_001136.10	13937	G	A	16	33	0.4848	1.364e-06
N4	NC_001136.10	273629	GTT	G	11	29	0.3793	6.2811e-05
N4	NC_001136.10	344004	G	GTA	14	17	0.8235	4.8851e-07
N4	NC_001136.10	403511	G	GT	21	23	0.913	3.6437e-11
N4	NC_001136.10	471707	AT	A	5	39	0.1282	0.027169
N4	NC_001136.10	538733	GTA	G	4	14	0.2857	0.047826
N4	NC_001136.10	548546	G	GT	12	23	0.5217	2.2548e-05
N4	NC_001136.10	688062	C	CTT	8	19	0.4211	0.0013389
N4	NC_001136.10	757631	G	C	22	22	1	4.7526e-13
N4	NC_001136.10	769328	G	A	9	14	0.6429	0.00028986
N4	NC_001136.10	783598	G	A	19	19	1	2.8292e-11
N4	NC_001136.10	817531	T	TA	17	23	0.7391	3.8368e-08
N4	NC_001136.10	864219	A	G	16	16	1	1.6637e-09
N4	NC_001136.10	880697	A	G	21	21	1	1.8578e-12
N4	NC_001136.10	955986	GA	G	4	17	0.2353	0.047826
N4	NC_001136.10	1079010	AT	A	6	19	0.3158	0.008837
N4	NC_001136.10	1150910	A	AG	27	29	0.931	1.5465e-14
N4	NC_001136.10	1253397	T	C	18	18	1	1.1019e-10
N4	NC_001136.10	1305680	TG	T	18	18	1	1.1019e-10
N4	NC_001136.10	1402305	C	T	24	24	1	3.101e-14
N4	NC_001136.10	1433710	A	T	29	29	1	3.3259e-17
N4	NC_001136.10	1474784	AT	A	4	19	0.2105	0.049808
N4	NC_001136.10	1515034	TA	T	18	20	0.9	1.6758e-09
N4	NC_001136.10	1518948	G	GT	21	27	0.7778	5.6888e-10
N4	NC_001136.10	1524974	A	G	22	22	1	4.7526e-13
N4	NC_001137.3	31643	G	T	20	34	0.5882	1.6951e-08
N4	NC_001137.3	48384	T	C	18	18	1	1.1019e-10
N4	NC_001137.3	118577	CAT	C	5	22	0.2273	0.023166
N4	NC_001137.3	122728	GA	G	5	29	0.1724	0.025527
N4	NC_001137.3	154531	T	A	29	29	1	3.3259e-17
N4	NC_001137.3	159027	CA	C	6	18	0.3333	0.0084291
N4	NC_001137.3	198592	GTA	G	6	26	0.2308	0.011145
N4	NC_001137.3	261464	C	CA	6	16	0.375	0.006192
N4	NC_001137.3	272558	GT	G	22	28	0.7857	1.7583e-10
N4	NC_001137.3	352394	A	G	19	19	1	2.8292e-11
N4	NC_001137.3	404488	C	CT	6	23	0.2609	0.0092021
N4	NC_001137.3	517529	T	C	35	35	1	8.9137e-21
N4	NC_001138.5	8304	TA	T	6	28	0.2143	0.010777
N4	NC_001138.5	12416	T	A	23	54	0.4259	5.9704e-09
N4	NC_001138.5	78010	CAT	C	5	29	0.1724	0.025917
N4	NC_001138.5	97864	C	CTT	20	26	0.7692	1.3117e-10
N4	NC_001138.5	106277	C	CTT	13	17	0.7647	8.7675e-07
N4	NC_001139.9	214	A	AC	16	16	1	1.6637e-09
N4	NC_001139.9	8151	G	GA	41	42	0.9762	2.5612e-23
N4	NC_001139.9	43266	CA	C	6	41	0.1463	0.012773
N4	NC_001139.9	167250	CA	C	5	22	0.2273	0.022239
N4	NC_001139.9	326269	CA	C	6	31	0.1935	0.011603
N4	NC_001139.9	386978	C	G	26	26	1	2.0165e-15
N4	NC_001139.9	386979	G	C	27	27	1	5.1363e-16
N4	NC_001139.9	397834	GA	G	8	23	0.3478	0.00096618
N4	NC_001139.9	400550	G	GT	7	18	0.3889	0.0031609
N4	NC_001139.9	401674	C	A	29	29	1	3.3259e-17
N4	NC_001139.9	401698	T	A	26	26	1	2.0165e-15
N4	NC_001139.9	404474	A	AG	31	33	0.9394	8.2416e-17
N4	NC_001139.9	404522	T	TG	31	33	0.9394	8.2416e-17
N4	NC_001139.9	404935	C	G	35	35	1	8.9137e-21
N4	NC_001139.9	404936	G	C	37	37	1	5.7269e-22
N4	NC_001139.9	405085	CG	C	26	27	0.963	1.4382e-14
N4	NC_001139.9	496729	T	TA	26	46	0.5652	5.8338e-11
N4	NC_001139.9	611744	CAT	C	5	27	0.1852	0.02531
N4	NC_001139.9	616171	A	AT	6	33	0.1818	0.011603
N4	NC_001139.9	700000	AT	A	4	17	0.2353	0.048889
N4	NC_001139.9	727693	C	A	20	30	0.6667	7.1675e-09
N4	NC_001139.9	733109	AT	A	7	23	0.3043	0.0039926
N4	NC_001139.9	807865	C	CA	6	30	0.2	0.011145
N4	NC_001139.9	989675	A	AT	7	55	0.1273	0.0062398
N4	NC_001139.9	999559	T	TA	5	40	0.125	0.026822
N4	NC_001139.9	1004507	AAT	A	6	38	0.1579	0.012628
N4	NC_001139.9	1006277	G	C	35	35	1	8.9137e-21
N4	NC_001139.9	1006278	C	G	36	36	1	2.2598e-21
N4	NC_001139.9	1006279	G	C	36	36	1	2.2598e-21
N4	NC_001140.6	1846	A	G	9	16	0.5625	0.00040786
N4	NC_001140.6	2292	G	GC	9	16	0.5625	0.00040786
N4	NC_001140.6	17534	A	AT	13	19	0.6842	3.7078e-06
N4	NC_001140.6	85508	TTA	T	18	22	0.8182	7.1052e-09
N4	NC_001140.6	214256	CT	C	26	263	0.0989	7.2401e-09
N4	NC_001140.6	216123	C	T	24	24	1	3.101e-14
N4	NC_001140.6	417054	G	A	27	28	0.9643	5.1363e-16
N4	NC_001140.6	475931	TTA	T	15	18	0.8333	1.4655e-07
N4	NC_001140.6	499958	C	T	9	20	0.45	0.00061425
N4	NC_001140.6	511255	C	T	9	20	0.45	0.00061425
N4	NC_001140.6	524447	C	G	18	18	1	1.1019e-10
N4	NC_001140.6	529350	CA	C	5	20	0.25	0.022727
N4	NC_001140.6	532813	A	G	24	42	0.5714	5.5097e-10
N4	NC_001140.6	562354	C	T	8	50	0.16	0.0028851
N4	NC_001140.6	562374	G	A	5	47	0.1064	0.027945
N4	NC_001140.6	562440	A	G	5	21	0.2381	0.023921
N4	NC_001140.6	562443	A	G	5	19	0.2632	0.023166
N4	NC_001141.2	22273	T	TC	20	20	1	7.2544e-12
N4	NC_001141.2	25586	T	C	12	33	0.3636	7.2075e-05
N4	NC_001141.2	25593	C	T	12	30	0.4	5.8193e-05
N4	NC_001141.2	25594	T	A	14	29	0.4828	6.911e-06
N4	NC_001141.2	39373	T	TA	30	32	0.9375	3.0612e-16
N4	NC_001141.2	57277	C	CA	22	35	0.6286	8.0292e-10
N4	NC_001141.2	105433	A	AAAT	41	45	0.9111	2.0407e-21
N4	NC_001141.2	241032	G	GA	6	22	0.2727	0.009828
N4	NC_001141.2	245962	CT	C	11	29	0.3793	7.2653e-05
N4	NC_001141.2	249625	CT	C	9	57	0.1579	0.0013596
N4	NC_001141.2	254003	TA	T	32	36	0.8889	7.5196e-17
N4	NC_001141.2	290193	GA	G	5	35	0.1429	0.026257
N4	NC_001141.2	318694	T	A	32	32	1	5.4567e-19
N4	NC_001141.2	339225	C	CT	5	16	0.3125	0.021073
N4	NC_001141.2	370195	AT	A	7	33	0.2121	0.0051054
N4	NC_001141.2	385640	A	AT	6	29	0.2069	0.011145
N4	NC_001141.2	389257	GA	G	5	38	0.1316	0.026412
[truncated: 936 more rows]

## Sheet: S8. Structural Variants
S8. Structural Variants
Sample	CHROM	POS	ID	REF	ALT	QUAL	FILTER	INFO	FORMAT
N1	HG994148.1	1124	MantaDEL:16:1:1:0:1:0	TAACAGTCGGTGTTGGTGTTAGTGTTGGCGTTGGTGTTAACAGTCGGTGTTGGTGTGTGTGTTGGTGTTGGTGTTAACAGTCGGTGTTGGTGTTAGTGTTGGCGTTGGTGTTAACAGTCGGTGTTGGTGTGTGTGTTGGTGTTGGTGTTAATTGTTGGTGTTGGTGTGTGTGTGTTGGTGTTAATTGTTGGTGTTGGTGTGTGTGTGTTGGTGTTAATTGTTGGTGTTGGTGTTTGTGTTAGTGTTGGTGTTAACAGTC	T	345	MaxDepth	END=1382;SVTYPE=DEL;SVLEN=-258;CIGAR=1M258D	GT:FT:GQ:PL:PR:SR	0/1:PASS:109:395,0,106:16,0:23,15
N1	HG994148.1	1942	MantaDEL:17:0:0:0:0:0	GGTGTTGGTGTGTGTGTTGGTGTTGGTGTGTGTGTGTTGGTGTTGGTGTGTGTGTGTTGGTGTTAATTGTTGGTGTTGGTGTTTGTGTTAGTGTTGGTGTTAACAGTCGGTGTTGGTGTTTGTGTTGGTGTTGGTGTTGGTGTTAATTGTTGGTGTTGGTGTTGGTGGTCGGTGTTGGTGTTAGTGTTGGCGTTGGTGTTAACAGTCGGTGTTGGTGTGT	G	621	PASS	END=2161;SVTYPE=DEL;SVLEN=-219;CIGAR=1M219D;CIPOS=0,10;HOMLEN=10;HOMSEQ=GTGTTGGTGT	GT:FT:GQ:PL:PR:SR	0/1:PASS:282:671,0,279:12,6:33,24
N1	HG994152.1	592103	MantaBND:28:0:1:0:2:0:0	G	]LR999884.1:593285]G	112	PASS	SVTYPE=BND;MATEID=MantaBND:28:0:1:0:2:0:1;CIPOS=0,21;HOMLEN=21;HOMSEQ=ATTCATATGGTTCTAACAACA;BND_DEPTH=29;MATE_BND_DEPTH=12;GENE=DDR48	GT:FT:GQ:PL:PR:SR	0/1:PASS:112:162,0,332:15,4:23,4
N1	HG994153.1	556711	MantaINV:32:0:1:0:0:0	C	<INV>	34	PASS	END=584555;SVTYPE=INV;SVLEN=27844;IMPRECISE;CIPOS=-199,200;CIEND=-179,180;INV3;GENE=C2U11_5003	GT:FT:GQ:PL:PR	0/1:PASS:30:84,0,29:3,6
N1	LR999874.1	322205	MantaBND:22:2:6:0:3:0:0	A	A]LR999882.1:2611]	566	MaxDepth	SVTYPE=BND;MATEID=MantaBND:22:2:6:0:3:0:1;CIPOS=0,55;HOMLEN=55;HOMSEQ=GTAGTGGAGTTGGATATGGGTAATTGGAGGGTAACGGTTATGGTGGACGGTGGTT;BND_DEPTH=73;MATE_BND_DEPTH=32	GT:FT:GQ:PL:PR:SR	0/1:PASS:209:616,0,206:15,5:6,19
N1	LR999881.1	512320	MantaDEL:43:0:0:0:0:0	GNNNNNNNNNNNNNNNNNNNNNNNNNNNNNNNNNNNNNNNNNNNNNNNNNNNN	GAGAAAAAAA	124	MaxMQ0Frac;MinGQ	END=512372;SVTYPE=DEL;SVLEN=-52;CIGAR=1M9I52D	GT:FT:GQ:PL:PR:SR	1/1:MinGQ:9:176,12,0:0,0:0,9
N1	LR999882.1	2556	MantaBND:22:2:6:0:3:0:1	T	T]LR999874.1:322260]	566	MaxDepth	SVTYPE=BND;MATEID=MantaBND:22:2:6:0:3:0:0;CIPOS=0,55;HOMLEN=55;HOMSEQ=AACCACCGTCCACCATAACCGTTACCCTCCAATTACCCATATCCAACTCCACTAC;BND_DEPTH=32;MATE_BND_DEPTH=73	GT:FT:GQ:PL:PR:SR	0/1:PASS:209:616,0,206:15,5:6,19
N1	LR999884.1	593285	MantaBND:28:0:1:0:2:0:1	T	T[HG994152.1:592103[	112	PASS	SVTYPE=BND;MATEID=MantaBND:28:0:1:0:2:0:0;CIPOS=0,21;HOMLEN=21;HOMSEQ=GATTCATATGGTTCTAACAAC;BND_DEPTH=12;MATE_BND_DEPTH=29;GENE=DDR48	GT:FT:GQ:PL:PR:SR	0/1:PASS:112:162,0,332:15,4:23,4
N2	NC_001134.8	469724	MantaDEL:4:0:1:0:0:0	A	<DEL>	354	PASS	END=474219;SVTYPE=DEL;SVLEN=-4495;SVINSLEN=6;SVINSSEQ=GGATCC;GENE=LYS2	GT:FT:GQ:PL:PR:SR	0/1:PASS:259:404,0,256:9,1:19,13
N2	NC_001135.5	84801	MantaDEL:5:0:1:0:0:0	C	<DEL>	999	PASS	END=92480;SVTYPE=DEL;SVLEN=-7679;SVINSLEN=6;SVINSSEQ=GGATCC;GENE=YCL019W	GT:FT:GQ:PL:PR:SR	1/1:PASS:80:999,83,0:0,12:0,28
N2	NC_001135.5	148613	MantaBND:6:0:1:0:0:0:1	T	T]NC_001136.10:992643]	359	PASS	SVTYPE=BND;MATEID=MantaBND:6:0:1:0:0:0:0;CIPOS=0,1;HOMLEN=1;HOMSEQ=T;BND_DEPTH=26;MATE_BND_DEPTH=43;GENE=SRD1	GT:FT:GQ:PL:PR:SR	0/1:PASS:359:409,0,436:20,3:27,12
N2	NC_001136.10	992642	MantaBND:6:0:1:0:0:0:0	A	A]NC_001135.5:148614]	359	PASS	SVTYPE=BND;MATEID=MantaBND:6:0:1:0:0:0:1;CIPOS=0,1;HOMLEN=1;HOMSEQ=A;BND_DEPTH=43;MATE_BND_DEPTH=26	GT:FT:GQ:PL:PR:SR	0/1:PASS:359:409,0,436:20,3:27,12
N2	NC_001137.3	115948	MantaDEL:11:0:1:0:0:0	T	<DEL>	900	PASS	END=117045;SVTYPE=DEL;SVLEN=-1097;GENE=URA3	GT:FT:GQ:PL:PR:SR	1/1:PASS:58:953,61,0:0,8:0,21
N2	NC_001139.9	529986	MantaDUP:TANDEM:17:0:1:0:0:0	T	<DUP:TANDEM>	180	PASS	END=530056;SVTYPE=DUP;SVLEN=70;SVINSLEN=5;SVINSSEQ=CATCA;GENE=MTL1	GT:FT:GQ:PL:PR:SR	0/1:PASS:114:230,0,111:4,2:18,8
N2	NC_001139.9	530034	MantaINS:17:0:0:0:0:0	A	ATCATCATCATCATCATCATCATCATCATCATCATCATCATCATCATCCATATCCTTATCCTCATCCTCATCCTCATCCTCATCC	683	PASS	END=530034;SVTYPE=INS;SVLEN=84;CIGAR=1M84I;CIPOS=0,22;HOMLEN=22;HOMSEQ=TCATCATCATCATCATCATCAT;GENE=MTL1	GT:FT:GQ:PL:PR:SR	1/1:PASS:40:736,43,0:0,0:0,29
N2	NC_001140.6	1846	MantaINS:22:0:0:0:0:0	A	AGTAGTAGCACTAGTCCTGACGTTGGTGCTGGCAGTGGTAGTAGCATTAGTGCTGGAGTTGGTACTTTCAGTGGTAGTCGCACTAGTGTTGGAGTTGGTACTTTCAGTGGTAGTCGCACTAGTCCTGACGTTGATGCTGGCAGTG	446	PASS	END=1846;SVTYPE=INS;SVLEN=144;CIGAR=1M144I;CIPOS=0,63;HOMLEN=63;HOMSEQ=GTAGTAGCACTAGTCCTGACGTTGGTGCTGGCAGTGGTAGTAGCATTAGTGCTGGAGTTGGTA;GENE=YHL050C	GT:FT:GQ:PL:PR:SR	1/1:PASS:30:499,33,0:0,0:1,16
N2	NC_001140.6	562466	MantaDEL:0:4:4:0:0:0	GGTGTGTGGGTGTGGGTGTGTGTGTGGGTGTGGTGTGTGGGTGTGGGTGTGGGTGTGGGT	G	103	PASS	END=562525;SVTYPE=DEL;SVLEN=-59;CIGAR=1M59D;CIPOS=0,3;HOMLEN=3;HOMSEQ=GTG	GT:FT:GQ:PL:PR:SR	0/1:PASS:23:153,0,20:6,0:10,7
N2	NC_001144.5	732282	MantaDEL:36:0:1:0:0:0	A	<DEL>	566	PASS	END=734685;SVTYPE=DEL;SVLEN=-2403;SVINSLEN=5;SVINSSEQ=GGATC;GENE=YLR302C	GT:FT:GQ:PL:PR:SR	0/1:PASS:421:616,0,418:16,5:28,17
N2	NC_001147.6	722249	MantaDEL:44:0:1:0:0:0	CAAGCTTTTAAAGAGGCCCTAGGGGCCGTGCGTGGAGTAAAAAGGTTTGGATCAGGATTTGCGCCTTTGGATGAGGCACTTTCCAGAGCGGTGGTAGATCTTTCGAACAGGCCGTACGCAGTTGTCGAACTTGGTTTGCAAAGGGAGAAAGTAGGAGATCTCTCTTGCGAGATGATCCCGCATTTTCTTGA	C	613	PASS	END=722439;SVTYPE=DEL;SVLEN=-190;CIGAR=1M190D;CIPOS=0,7;HOMLEN=7;HOMSEQ=AAGCTTT;GENE=HIS3	GT:FT:GQ:PL:PR:SR	1/1:PASS:41:666,44,0:0,3:0,16
N5	HG994148.1	1325	MantaDEL:18:0:0:0:0:0	TGTGTGTTGGTGTTAATTGTTGGTGTTGGTGTTTGTGTTAGTGTTGGTGTTAACAGTCGGTGTTGGTGTTGGTGTTG	T	16	MaxDepth;MaxMQ0Frac;MinQUAL	END=1401;SVTYPE=DEL;SVLEN=-76;CIGAR=1M76D;CIPOS=0,4;HOMLEN=4;HOMSEQ=GTGT	GT:FT:GQ:PL:PR:SR	0/1:PASS:16:66,0,351:9,0:58,4
N5	HG994150.1	2091	MantaDEL:25:0:0:0:0:0	CTTTCAGTGGTAGTCGCACTAGTCCTGACGTTGATGCTGGCAGTGGTAGTCGCATTAGTGCTGGAGTTGGTACTTTCAGTGGTAGTCGCACTAGTCCTGACGTTGATGCTGGCAGTGGTAGTAGCATTAGTGCTGGAGTTGGTACTTTCAGTGGTAGTCGCACTAGTCCTGACGTTGATGCTGGCAGTGGTAGTAGCATTAGTGCTGGAGTTGGTACT	CC	70	MaxDepth	END=2308;SVTYPE=DEL;SVLEN=-217;CIGAR=1M1I217D	GT:FT:GQ:PL:PR:SR	0/1:PASS:70:120,0,312:18,2:43,9
N5	HG994153.1	556739	MantaINV:30:0:1:0:0:0	T	<INV>	53	PASS	END=584510;SVTYPE=INV;SVLEN=27771;IMPRECISE;CIPOS=-134,134;CIEND=-158,158;INV3;GENE=C2U11_5003	GT:FT:GQ:PL:PR	0/1:PASS:17:103,0,14:2,6
N5	LR999874.1	322338	MantaBND:3:2:6:0:0:0:1	G	G]LR999882.1:2712]	52	PASS	SVTYPE=BND;MATEID=MantaBND:3:2:6:0:0:0:0;IMPRECISE;CIPOS=-117,118;BND_DEPTH=23;MATE_BND_DEPTH=27	GT:FT:GQ:PL:PR	0/1:PASS:33:102,0,30:3,6
N5	LR999882.1	2712	MantaBND:3:2:6:0:0:0:0	C	C]LR999874.1:322338]	52	PASS	SVTYPE=BND;MATEID=MantaBND:3:2:6:0:0:0:1;IMPRECISE;CIPOS=-132,132;BND_DEPTH=27;MATE_BND_DEPTH=23	GT:FT:GQ:PL:PR	0/1:PASS:33:102,0,30:3,6
N5	XI-3_construct	678	MantaINV:45:0:0:5:0:0	T	<INV>	344	MinGQ	END=946;SVTYPE=INV;SVLEN=268;CIPOS=0,117;CIEND=-117,0;HOMLEN=117;HOMSEQ=AAGAATTTTCGTTTTAAAACCTAAGAGTCACTTTAAAATTTGTATACACTTATTTTTTTTATAACTTATTTAATAATAAAAATCATAAATCATAAGAAATTCGCTTATTTAGAAGTG;INV5	GT:FT:GQ:PL:PR:SR	1/1:MinGQ:8:396,10,0:1,3:0,10
N3	NC_001134.8	469724	MantaDEL:1:0:1:0:0:0	A	<DEL>	245	PASS	END=474219;SVTYPE=DEL;SVLEN=-4495;SVINSLEN=6;SVINSSEQ=GGATCC;GENE=LYS2	GT:FT:GQ:PL:PR:SR	0/1:PASS:245:295,0,381:16,4:27,9
N3	NC_001135.5	84801	MantaDEL:4:0:1:0:0:0	C	<DEL>	999	PASS	END=92480;SVTYPE=DEL;SVLEN=-7679;SVINSLEN=6;SVINSSEQ=GGATCC;GENE=YCL019W	GT:FT:GQ:PL:PR:SR	1/1:PASS:74:999,77,0:0,18:0,29
N3	NC_001137.3	115948	MantaDEL:6:0:1:0:0:0	T	<DEL>	999	PASS	END=117045;SVTYPE=DEL;SVLEN=-1097;GENE=URA3	GT:FT:GQ:PL:PR:SR	1/1:PASS:69:999,72,0:0,9:0,25
N3	NC_001139.9	529986	MantaDUP:TANDEM:11:0:1:0:0:0	T	<DUP:TANDEM>	83	PASS	END=530056;SVTYPE=DUP;SVLEN=70;SVINSLEN=2;SVINSSEQ=CA;GENE=MTL1	GT:FT:GQ:PL:PR:SR	0/1:PASS:83:133,0,263:8,0:20,6
N3	NC_001141.2	23525	MantaBND:17:0:1:0:0:0:1	G	]NC_001147.6:29306]G	27	PASS	SVTYPE=BND;MATEID=MantaBND:17:0:1:0:0:0:0;IMPRECISE;CIPOS=-323,323;BND_DEPTH=24;MATE_BND_DEPTH=45;GENE=CSS1	GT:FT:GQ:PL:PR	0/1:PASS:27:77,0,354:24,8
N3	NC_001144.5	732282	MantaDEL:22:0:1:0:0:0	A	<DEL>	224	PASS	END=734685;SVTYPE=DEL;SVLEN=-2403;SVINSLEN=5;SVINSSEQ=GGATC;GENE=YLR302C	GT:FT:GQ:PL:PR:SR	0/1:PASS:224:274,0,453:19,3:35,8
N3	NC_001147.6	29306	MantaBND:17:0:1:0:0:0:0	G	G[NC_001141.2:23525[	27	PASS	SVTYPE=BND;MATEID=MantaBND:17:0:1:0:0:0:1;IMPRECISE;CIPOS=-203,204;BND_DEPTH=45;MATE_BND_DEPTH=24;GENE=HPF1	GT:FT:GQ:PL:PR	0/1:PASS:27:77,0,354:24,8
N3	NC_001147.6	722249	MantaDEL:29:0:1:0:0:0	CAAGCTTTTAAAGAGGCCCTAGGGGCCGTGCGTGGAGTAAAAAGGTTTGGATCAGGATTTGCGCCTTTGGATGAGGCACTTTCCAGAGCGGTGGTAGATCTTTCGAACAGGCCGTACGCAGTTGTCGAACTTGGTTTGCAAAGGGAGAAAGTAGGAGATCTCTCTTGCGAGATGATCCCGCATTTTCTTGA	C	691	PASS	END=722439;SVTYPE=DEL;SVLEN=-190;CIGAR=1M190D;CIPOS=0,7;HOMLEN=7;HOMSEQ=AAGCTTT;GENE=HIS3	GT:FT:GQ:PL:PR:SR	1/1:PASS:44:744,47,0:0,4:0,19
N4	NC_001134.8	469724	MantaDEL:9:0:1:0:0:0	A	<DEL>	234	PASS	END=474219;SVTYPE=DEL;SVLEN=-4495;SVINSLEN=6;SVINSSEQ=GGATCC;GENE=LYS2	GT:FT:GQ:PL:PR:SR	0/1:PASS:234:284,0,496:16,1:33,9
N4	NC_001135.5	84801	MantaDEL:18:0:1:0:0:0	C	<DEL>	999	PASS	END=92480;SVTYPE=DEL;SVLEN=-7679;SVINSLEN=6;SVINSSEQ=GGATCC;GENE=YCL019W	GT:FT:GQ:PL:PR:SR	1/1:PASS:94:999,97,0:0,18:0,32
N4	NC_001137.3	115948	MantaDEL:22:0:1:0:0:0	T	<DEL>	999	PASS	END=117045;SVTYPE=DEL;SVLEN=-1097;GENE=URA3	GT:FT:GQ:PL:PR:SR	1/1:PASS:64:999,67,0:0,10:0,21
N4	NC_001139.9	529986	MantaDUP:TANDEM:27:0:0:1:0:0	T	<DUP:TANDEM>	131	PASS	END=530056;SVTYPE=DUP;SVLEN=70;SVINSLEN=5;SVINSSEQ=CATCA;GENE=MTL1	GT:FT:GQ:PL:PR:SR	0/1:PASS:131:181,0,306:12,0:22,9
N4	NC_001139.9	530034	MantaINS:27:0:0:0:0:0	A	ATCATCATCATCATCATCATCATCATCATCATCATCATCATCATCATCCATATCCTTATCCTCATCCTCATCCTCATCCTCATCC	764	PASS	END=530034;SVTYPE=INS;SVLEN=84;CIGAR=1M84I;CIPOS=0,22;HOMLEN=22;HOMSEQ=TCATCATCATCATCATCATCAT;GENE=MTL1	GT:FT:GQ:PL:PR:SR	1/1:PASS:65:817,68,0:0,0:0,42
N4	NC_001141.2	23375	MantaBND:31:0:1:0:0:0:0	T	]NC_001147.6:29263]T	28	PASS	SVTYPE=BND;MATEID=MantaBND:31:0:1:0:0:0:1;IMPRECISE;CIPOS=-150,150;BND_DEPTH=17;MATE_BND_DEPTH=27;GENE=CSS1	GT:FT:GQ:PL:PR	0/1:PASS:28:78,0,201:14,7
N4	NC_001144.5	732282	MantaDEL:38:0:1:0:0:0	A	<DEL>	546	PASS	END=734685;SVTYPE=DEL;SVLEN=-2403;SVINSLEN=5;SVINSSEQ=GGATC;GENE=YLR302C	GT:FT:GQ:PL:PR:SR	0/1:PASS:534:596,0,531:20,5:36,15
N4	NC_001144.5	818469	MantaINS:41:0:0:0:0:0	T	TTTTTTTGTTGGAATAAAAATCCACTATCGTCTATCAACTAATAGTTATATTATCAATATATTATCATATACGGTGTTAAGATGATGACATAAGTTATGAGAAGCTGTCATCGAAGTTAGAGGAAGCTGAAACGCAAGGATTGATAATGTAATAGGATCAATGAATATAAACATATAAAACGGAATGAGGAATAATCGTAATATTAGTATGTAGAAATATAGATTCCATTTTGAGGATTCCTATATCCTCGAGGAGAACTTCTAGTATATTCTGTATACCTAATATTATAGCCTTTATCAACAATGGAATCCCAACAATTATCTCAACATTCACATATTTCTCA	933	PASS	END=818469;SVTYPE=INS;SVLEN=343;CIGAR=1M343I;CIPOS=0,5;HOMLEN=5;HOMSEQ=TTTTT	GT:FT:GQ:PL:PR:SR	1/1:PASS:77:986,80,0:0,9:0,19
N4	NC_001147.6	29263	MantaBND:31:0:1:0:0:0:1	G	G[NC_001141.2:23375[	28	PASS	SVTYPE=BND;MATEID=MantaBND:31:0:1:0:0:0:0;IMPRECISE;CIPOS=-182,182;BND_DEPTH=27;MATE_BND_DEPTH=17;GENE=HPF1	GT:FT:GQ:PL:PR	0/1:PASS:28:78,0,201:14,7
N4	NC_001147.6	722249	MantaDEL:50:0:1:0:0:0	CAAGCTTTTAAAGAGGCCCTAGGGGCCGTGCGTGGAGTAAAAAGGTTTGGATCAGGATTTGCGCCTTTGGATGAGGCACTTTCCAGAGCGGTGGTAGATCTTTCGAACAGGCCGTACGCAGTTGTCGAACTTGGTTTGCAAAGGGAGAAAGTAGGAGATCTCTCTTGCGAGATGATCCCGCATTTTCTTGA	C	209	PASS	END=722439;SVTYPE=DEL;SVLEN=-190;CIGAR=1M190D;CIPOS=0,7;HOMLEN=7;HOMSEQ=AAGCTTT;GENE=HIS3	GT:FT:GQ:PL:PR:SR	1/1:PASS:15:262,18,0:0,2:0,8
N6	HG994148.1	2070	MantaDEL:2:21:21:6:6:0	TGTTGGTGTTGGTGTTAATTGTTGGTGTTGGTGTTGGTGGTCGGTGTTGGTGTTAGTGTTGGC	T	637	MaxDepth	END=2132;SVTYPE=DEL;SVLEN=-62;CIGAR=1M62D;CIPOS=0,9;HOMLEN=9;HOMSEQ=GTTGGTGTT	GT:FT:GQ:PL:PR:SR	1/1:PASS:16:690,19,0:1,0:10,49
N6	HG994152.1	592103	MantaBND:19:0:1:0:0:0:0	G	]LR999884.1:593285]G	18	MinQUAL	SVTYPE=BND;MATEID=MantaBND:19:0:1:0:0:0:1;CIPOS=0,21;HOMLEN=21;HOMSEQ=ATTCATATGGTTCTAACAACA;BND_DEPTH=27;MATE_BND_DEPTH=12;GENE=DDR48	GT:FT:GQ:PL:PR:SR	0/1:PASS:18:68,0,283:9,4:16,2
N6	LR999874.1	322288	MantaBND:2:26:28:0:0:0:1	T	T]LR999882.1:2749]	46	PASS	SVTYPE=BND;MATEID=MantaBND:2:26:28:0:0:0:0;IMPRECISE;CIPOS=-214,214;BND_DEPTH=48;MATE_BND_DEPTH=23	GT:FT:GQ:PL:PR	0/1:PASS:46:96,0,233:16,7
N6	LR999882.1	2749	MantaBND:2:26:28:0:0:0:0	T	T]LR999874.1:322288]	46	PASS	SVTYPE=BND;MATEID=MantaBND:2:26:28:0:0:0:1;IMPRECISE;CIPOS=-204,204;BND_DEPTH=23;MATE_BND_DEPTH=48	GT:FT:GQ:PL:PR	0/1:PASS:46:96,0,233:16,7
N6	LR999884.1	593285	MantaBND:19:0:1:0:0:0:1	T	T[HG994152.1:592103[	18	MinQUAL	SVTYPE=BND;MATEID=MantaBND:19:0:1:0:0:0:0;CIPOS=0,21;HOMLEN=21;HOMSEQ=GATTCATATGGTTCTAACAAC;BND_DEPTH=12;MATE_BND_DEPTH=27;GENE=DDR48	GT:FT:GQ:PL:PR:SR	0/1:PASS:18:68,0,283:9,4:16,2
N6	XI-3_construct	522	MantaINV:5:0:0:2:0:0	A	<INV>	20	PASS	END=1013;SVTYPE=INV;SVLEN=491;IMPRECISE;CIPOS=-166,167;CIEND=-242,242;INV5	GT:FT:GQ:PL:PR	0/1:PASS:20:70,0,137:10,7
N6	XI-3_construct	678	MantaINV:5:0:0:0:1:0	T	<INV>	293	MinGQ	END=946;SVTYPE=INV;SVLEN=268;CIPOS=0,117;CIEND=-117,0;HOMLEN=117;HOMSEQ=AAGAATTTTCGTTTTAAAACCTAAGAGTCACTTTAAAATTTGTATACACTTATTTTTTTTATAACTTATTTAATAATAAAAATCATAAATCATAAGAAATTCGCTTATTTAGAAGTG;INV3	GT:FT:GQ:PL:PR:SR	0/1:MinGQ:8:342,0,5:0,4:2,11
N9	NC_001134.8	469724	MantaDEL:1:0:1:0:0:0	A	<DEL>	526	PASS	END=474219;SVTYPE=DEL;SVLEN=-4495;SVINSLEN=6;SVINSSEQ=GGATCC;GENE=LYS2	GT:FT:GQ:PL:PR:SR	0/1:PASS:307:576,0,304:11,5:25,16
N9	NC_001135.5	84801	MantaDEL:2:0:1:0:0:0	C	<DEL>	999	PASS	END=92480;SVTYPE=DEL;SVLEN=-7679;SVINSLEN=6;SVINSSEQ=GGATCC;GENE=YCL019W	GT:FT:GQ:PL:PR:SR	1/1:PASS:53:999,56,0:1,10:0,30
N9	NC_001137.3	115948	MantaDEL:12:0:1:0:0:0	T	<DEL>	876	PASS	END=117045;SVTYPE=DEL;SVLEN=-1097;GENE=URA3	GT:FT:GQ:PL:PR:SR	1/1:PASS:53:929,56,0:0,6:0,23
N9	NC_001139.9	530034	MantaINS:15:0:0:0:0:0	A	ATCATCATCATCATCATCATCATCATCATCATCATCATCATCATCATCCATATCCTTATCCTCATCCTCATCCTCATCCTCATCC	413	PASS	END=530034;SVTYPE=INS;SVLEN=84;CIGAR=1M84I;CIPOS=0,22;HOMLEN=22;HOMSEQ=TCATCATCATCATCATCATCAT;GENE=MTL1	GT:FT:GQ:PL:PR:SR	1/1:PASS:32:466,35,0:0,0:1,19
N9	NC_001141.2	23484	MantaBND:21:0:1:0:0:0:0	T	]NC_001147.6:29199]T	104	PASS	SVTYPE=BND;MATEID=MantaBND:21:0:1:0:0:0:1;IMPRECISE;CIPOS=-229,229;BND_DEPTH=22;MATE_BND_DEPTH=32;GENE=CSS1	GT:FT:GQ:PL:PR	0/1:PASS:104:154,0,147:11,10
N9	NC_001144.5	732282	MantaDEL:36:0:1:0:0:0	A	<DEL>	291	PASS	END=734685;SVTYPE=DEL;SVLEN=-2403;SVINSLEN=5;SVINSSEQ=GGATC;GENE=YLR302C	GT:FT:GQ:PL:PR:SR	0/1:PASS:291:341,0,364:11,3:26,8
N9	NC_001144.5	818469	MantaINS:37:0:0:0:2:0	T	<INS>	986	PASS	END=818469;SVTYPE=INS;CIPOS=0,5;CIEND=0,5;HOMLEN=5;HOMSEQ=TTTTT;LEFT_SVINSSEQ=TTTTTTGTTGGAATAAAAATCCACTATCGTCTATCAACTAATAGTTATATTATCAATATATTATCATATACGGTGTTAAGATGATGACATAAGTTATGAGAAGCTGTCATCGAAGTTAGAGGAAGCTGAAACGCAAGGATTGATAATGT;RIGHT_SVINSSEQ=ACGCAAGGATTGATAATGTAATAGGATCAATGAATATAAACATATAAAACGGAATGAGGAATAATCGTAATATTAGTATGTAGAAATATAGATTCCATTTTGAGGATTCCTATATCCTCGAGGAGAACTTCTAGTATATTCTGTATACCTAATATT…	GT:FT:GQ:PL:PR:SR	1/1:PASS:70:999,73,0:0,4:0,21
N9	NC_001147.6	29199	MantaBND:21:0:1:0:0:0:1	A	A[NC_001141.2:23484[	104	PASS	SVTYPE=BND;MATEID=MantaBND:21:0:1:0:0:0:0;IMPRECISE;CIPOS=-225,226;BND_DEPTH=32;MATE_BND_DEPTH=22;GENE=HPF1	GT:FT:GQ:PL:PR	0/1:PASS:104:154,0,147:11,10
N9	NC_001147.6	722249	MantaDEL:49:0:1:0:0:0	CAAGCTTTTAAAGAGGCCCTAGGGGCCGTGCGTGGAGTAAAAAGGTTTGGATCAGGATTTGCGCCTTTGGATGAGGCACTTTCCAGAGCGGTGGTAGATCTTTCGAACAGGCCGTACGCAGTTGTCGAACTTGGTTTGCAAAGGGAGAAAGTAGGAGATCTCTCTTGCGAGATGATCCCGCATTTTCTTGA	C	150	MinGQ	END=722439;SVTYPE=DEL;SVLEN=-190;CIGAR=1M190D;CIPOS=0,7;HOMLEN=7;HOMSEQ=AAGCTTT;GENE=HIS3	GT:FT:GQ:PL:PR:SR	1/1:MinGQ:11:203,13,0:0,0:0,9
N10	NC_001134.8	469724	MantaDEL:12:0:1:0:0:0	A	<DEL>	384	PASS	END=474219;SVTYPE=DEL;SVLEN=-4495;SVINSLEN=6;SVINSSEQ=GGATCC;GENE=LYS2	GT:FT:GQ:PL:PR:SR	0/1:PASS:384:434,0,427:14,3:35,14
N10	NC_001135.5	84801	MantaDEL:22:0:1:0:1:0	C	<DEL>	430	PASS	END=92480;SVTYPE=DEL;SVLEN=-7679;SVINSLEN=6;SVINSSEQ=GGATCC;GENE=YCL019W	GT:FT:GQ:PL:PR:SR	1/1:PASS:49:483,52,0:0,9:0,33
N10	NC_001137.3	115948	MantaDEL:39:0:1:0:0:0	T	<DEL>	999	PASS	END=117045;SVTYPE=DEL;SVLEN=-1097;GENE=URA3	GT:FT:GQ:PL:PR:SR	1/1:PASS:59:999,62,0:0,4:0,25
N10	NC_001139.9	529986	MantaDUP:TANDEM:53:0:1:0:0:0	T	<DUP:TANDEM>	55	PASS	END=530056;SVTYPE=DUP;SVLEN=70;SVINSLEN=5;SVINSSEQ=CATCA;GENE=MTL1	GT:FT:GQ:PL:PR:SR	0/1:PASS:55:105,0,197:10,1:15,5
N10	NC_001147.6	722249	MantaDEL:106:0:1:0:0:0	CAAGCTTTTAAAGAGGCCCTAGGGGCCGTGCGTGGAGTAAAAAGGTTTGGATCAGGATTTGCGCCTTTGGATGAGGCACTTTCCAGAGCGGTGGTAGATCTTTCGAACAGGCCGTACGCAGTTGTCGAACTTGGTTTGCAAAGGGAGAAAGTAGGAGATCTCTCTTGCGAGATGATCCCGCATTTTCTTGA	C	522	PASS	END=722439;SVTYPE=DEL;SVLEN=-190;CIGAR=1M190D;CIPOS=0,7;HOMLEN=7;HOMSEQ=AAGCTTT;GENE=HIS3	GT:FT:GQ:PL:PR:SR	1/1:PASS:36:575,39,0:0,1:0,15
N13	HG994141.1	92	MantaBND:2:0:2:0:0:0:0	A	]LR999879.1:419]A	107	MaxDepth	SVTYPE=BND;MATEID=MantaBND:2:0:2:0:0:0:1;IMPRECISE;CIPOS=-91,91;BND_DEPTH=70;MATE_BND_DEPTH=22	GT:FT:GQ:PL:PR	0/1:PASS:103:157,0,103:8,8
N13	HG994148.1	1087	MantaDEL:21:0:0:0:0:0	TTGGTGTTGGTGTTAGTGTTGGTGTTGGTGTTAGTGTTAACAGTCGGTGTTGGTGTTAGTGTTGGCGTTGGTGTTAACAGTCGGTGTTGGTGTGTGTGTTGGTGTTGGTGTTAACAGTCGGTGTTGGTGTTAGTGTTGGCGTTGGTGTTAACAGTCGGTGTTGGTGTGTGTGTTGGTGTTGGTGTTAATTGTTG	TGTGT	388	MaxDepth	END=1280;SVTYPE=DEL;SVLEN=-193;CIGAR=1M4I193D	GT:FT:GQ:PL:PR:SR	0/1:PASS:93:438,0,90:11,3:27,17
N13	HG994148.1	1325	MantaDEL:21:0:0:0:0:1	TGTGTGTTGGTGTTAATTGTTGGTGTTGGTGTTTGTGTTAGTGTTGGTGTTAACAGTCGGTGTTGGTGTTGGTGTTG	T	158	MaxDepth	END=1401;SVTYPE=DEL;SVLEN=-76;CIGAR=1M76D;CIPOS=0,4;HOMLEN=4;HOMSEQ=GTGT	GT:FT:GQ:PL:PR:SR	0/1:PASS:104:208,0,101:4,0:26,7
N13	HG994148.1	1942	MantaDEL:22:0:0:0:0:0	GGTGTTGGTGTGTGTGTTGGTGTTGGTGTGTGTGTGTTGGTGTTGGTGTGTGTGTGTTGGTGTTAATTGTTGGTGTTGGTGTTTGTGTTAGTGTTGGTGTTAACAGTCGGTGTTGGTGTTTGTGTTGGTGTTGGTGTTGGTGTTAATTGTTGGTGTTGGTGTTGGTGGTCGGTGTTGGTGTTAGTGTTGGCGTTGGTGTTAACAGTCGGTGTTGGTGTGT	G	622	MaxDepth	END=2161;SVTYPE=DEL;SVLEN=-219;CIGAR=1M219D;CIPOS=0,10;HOMLEN=10;HOMSEQ=GTGTTGGTGT	GT:FT:GQ:PL:PR:SR	0/1:PASS:155:672,0,152:8,1:19,26
N13	LR999879.1	419	MantaBND:2:0:2:0:0:0:1	A	A[HG994141.1:92[	107	MaxDepth	SVTYPE=BND;MATEID=MantaBND:2:0:2:0:0:0:0;IMPRECISE;CIPOS=-101,102;BND_DEPTH=22;MATE_BND_DEPTH=70	GT:FT:GQ:PL:PR	0/1:PASS:103:157,0,103:8,8
N15	NC_001134.8	469724	MantaDEL:6:0:1:0:0:0	A	<DEL>	999	PASS	END=474219;SVTYPE=DEL;SVLEN=-4495;SVINSLEN=6;SVINSSEQ=GGATCC;GENE=LYS2	GT:FT:GQ:PL:PR:SR	0/1:PASS:266:999,0,263:14,12:23,31
N15	NC_001135.5	84801	MantaDEL:12:0:1:0:0:0	C	<DEL>	999	PASS	END=92480;SVTYPE=DEL;SVLEN=-7679;SVINSLEN=6;SVINSSEQ=GGATCC;GENE=YCL019W	GT:FT:GQ:PL:PR:SR	1/1:PASS:87:999,90,0:0,15:0,32
N15	NC_001137.3	115948	MantaDEL:23:0:1:0:0:0	T	<DEL>	713	PASS	END=117045;SVTYPE=DEL;SVLEN=-1097;GENE=URA3	GT:FT:GQ:PL:PR:SR	1/1:PASS:47:766,50,0:0,7:0,20
N15	NC_001139.9	530034	MantaINS:25:0:0:0:0:0	A	ATCATCATCATCATCATCATCATCATCATCATCATCATCATCATCCTCCATATCCTTATCCTCATCCTCATCCTCATCCTCATCC	54	MinGQ	END=530034;SVTYPE=INS;SVLEN=84;CIGAR=1M84I;CIPOS=0,22;HOMLEN=22;HOMSEQ=TCATCATCATCATCATCATCAT;GENE=MTL1	GT:FT:GQ:PL:PR:SR	1/1:MinGQ:7:106,9,0:0,0:0,20
N15	NC_001144.5	818469	MantaINS:45:0:0:0:0:0	T	TTTTTTTGTTGGAATAAAAATCCACTATCGTCTATCAACTAATAGTTATATTATCAATATATTATCATATACGGTGTTAAGATGATGACATAAGTTATGAGAAGCTGTCATCGAAGTTAGAGGAAGCTGAAACGCAAGGATTGATAATGTAATAGGATCAATGAATATAAACATATAAAACGGAATGAGGAATAATCGTAATATTAGTATGTAGAAATATAGATTCCATTTTGAGGATTCCTATATCCTCGAGGAGAACTTCTAGTATATTCTGTATACCTAATATTATAGCCTTTATCAACAATGGAATCCCAACAATTATCTCAACATTCACATATTTCTCA	999	MaxMQ0Frac	END=818469;SVTYPE=INS;SVLEN=343;CIGAR=1M343I;CIPOS=0,5;HOMLEN=5;HOMSEQ=TTTTT	GT:FT:GQ:PL:PR:SR	1/1:PASS:83:999,86,0:0,9:0,24
N15	NC_001147.6	722249	MantaDEL:58:0:1:0:0:0	CAAGCTTTTAAAGAGGCCCTAGGGGCCGTGCGTGGAGTAAAAAGGTTTGGATCAGGATTTGCGCCTTTGGATGAGGCACTTTCCAGAGCGGTGGTAGATCTTTCGAACAGGCCGTACGCAGTTGTCGAACTTGGTTTGCAAAGGGAGAAAGTAGGAGATCTCTCTTGCGAGATGATCCCGCATTTTCTTGA	C	157	MinGQ	END=722439;SVTYPE=DEL;SVLEN=-190;CIGAR=1M190D;CIPOS=0,7;HOMLEN=7;HOMSEQ=AAGCTTT;GENE=HIS3	GT:FT:GQ:PL:PR:SR	1/1:MinGQ:14:209,17,0:0,3:0,6
N8	HG994152.1	592282	MantaDEL:27:0:0:0:0:0	CTCTTACGGTTCGTCAAACAAGAATAAGAGCTCTTACGGTTCTTCTAGCAACGATGAT	C	315	PASS	END=592339;SVTYPE=DEL;SVLEN=-57;CIGAR=1M57D;CIPOS=0,11;HOMLEN=11;HOMSEQ=TCTTACGGTTC;GENE=DDR48	GT:FT:GQ:PL:PR:SR	0/1:PASS:178:365,0,175:2,0:24,13
N8	LR999874.1	322353	MantaBND:34:0:1:0:0:0:1	A	A]LR999882.1:2685]	63	PASS	SVTYPE=BND;MATEID=MantaBND:34:0:1:0:0:0:0;IMPRECISE;CIPOS=-105,105;BND_DEPTH=28;MATE_BND_DEPTH=25	GT:FT:GQ:PL:PR	0/1:PASS:62:113,0,71:6,8
N8	LR999882.1	2685	MantaBND:34:0:1:0:0:0:0	C	C]LR999874.1:322353]	63	PASS	SVTYPE=BND;MATEID=MantaBND:34:0:1:0:0:0:1;IMPRECISE;CIPOS=-99,100;BND_DEPTH=25;MATE_BND_DEPTH=28	GT:FT:GQ:PL:PR	0/1:PASS:62:113,0,71:6,8

## Sheet: S9. STRING analysis 
S9. STRING network analysis
node1	node2	node1_string_internal_id	node2_string_internal_id	node1_external_id	node2_external_id	neighborhood_on_chromosome	gene_fusion	phylogenetic_cooccurrence	homology	coexpression	experimentally_determined_interaction	database_annotated	automated_textmining	combined_score
PAU16	PAU12	1862508	1861296	4932.YKL224C	4932.YGR294W	0	0	0	0.979	0.975	0	0	0.611	0.975
PAU20	PAU12	1864328	1861296	4932.YOL161C	4932.YGR294W	0	0	0	0.983	0.975	0	0	0.61	0.975
PAU20	PAU16	1864328	1862508	4932.YOL161C	4932.YKL224C	0	0	0	0.98	0.928	0	0	0.61	0.928
SSE1	SSA2	1864869	1862643	4932.YPL106C	4932.YLL024C	0	0	0.383	0.762	0.577	0.683	0	0.898	0.899
FCP1	CDC14	1863660	1860672	4932.YMR277W	4932.YFR028C	0	0	0	0	0.099	0	0	0.695	0.714
YMR317W	FLO1	1863708	1858726	4932.YMR317W	4932.YAR050W	0	0	0	0	0	0	0	0.61	0.61
YPR204W	PAU12	1865280	1861296	4932.YPR204W	4932.YGR294W	0	0	0	0	0	0	0	0.61	0.61
YMR317W	FLO9	1863708	1858690	4932.YMR317W	4932.YAL063C	0	0	0	0	0	0	0	0.57	0.57
PAU21	PAU16	1864759	1862508	4932.YOR394W	4932.YKL224C	0	0	0	0.984	0.544	0	0	0.769	0.549
DAN4	FLO1	1862259	1858726	4932.YJR151C	4932.YAR050W	0	0	0	0	0	0	0	0.513	0.513
PAU21	FLO9	1864759	1858690	4932.YOR394W	4932.YAL063C	0	0	0	0	0	0	0	0.445	0.445

## Sheet: S10. Mutated Gene Annotations
S10. Mutated Gene Annotations
Sample	gene	variant	variant frequency	protein variant annotation	functional change	SGD annotation	SGD link
N4	FLO9	NC_001133.9.26412.G.C	1	p.I519M	nonsynonomous	Lectin-like protein with similarity to Flo1p; thought to be expressed and involved in flocculation	https://www.yeastgenome.org/locus/S000000059
N4	FLO9	NC_001133.9.27126.T.C	1	p.E281E	synonomous	Lectin-like protein with similarity to Flo1p; thought to be expressed and involved in flocculation	https://www.yeastgenome.org/locus/S000000059
N4	FLO9	NC_001133.9.27129.C.G	1	p.T280T	synonomous	Lectin-like protein with similarity to Flo1p; thought to be expressed and involved in flocculation	https://www.yeastgenome.org/locus/S000000059
N4	FLO1	NC_001133.9.206351.T.C	0.2	p.T983T	synonomous	Lectin-like protein involved in flocculation	https://www.yeastgenome.org/locus/S000000084
N4	PMI40	NC_001137.3.159027.CA.C	0.33	p.W31Gfs	nonsynonomous	Mannose-6-phosphate isomerase; catalyzes the interconversion of fructose-6-P and mannose-6-P	https://yeastgenome.org/locus/S000000805
N4	YIR018C-A	NC_001141.2.385640.A.AT	0.69	p.A22Cfs	nonsynonomous	Putative protein of unknown function; identified by expression profiling and mass spectrometry	https://www.yeastgenome.org/locus/S000028837
N4	DAN4	NC_001142.9.715132.T.A	0.6	p.T203T	synonomous	Cell wall mannoprotein; has similarity to Tir1p, Tir2p, Tir3p, and Tir4p	https://www.yeastgenome.org/locus/S000003912
N4	COS5	NC_001142.9.743850.C.G	1	p.P50P	synonomous	Endosomal protein involved in turnover of plasma membrane proteins	https://www.yeastgenome.org/locus/S000003922
N4	COS5	NC_001142.9.743851.G.C	1	p.P50R	nonsynonomous	Endosomal protein involved in turnover of plasma membrane proteins	https://www.yeastgenome.org/locus/S000003922
N4	SSA2	NC_001144.5.96700.A.G	0.57	p.T262T	synonomous	HSP70 family ATP-binding protein; involved in protein folding, vacuolar import of proteins	https://www.yeastgenome.org/locus/S000003947
N4	YPR204W	NC_001148.4.946418.G.A	0.25	p.G606S	nonsynonomous	DNA helicase encoded within the telomeric Y' element; Y' -helicase protein 1	https://www.yeastgenome.org/locus/S000006408
N9	YFL067W	NC_001138.5.969.A.G	0.31	p.D45G	nonsynonomous	Protein of unknown function; down-regulated at low calcium levels	https://www.yeastgenome.org/locus/S000001827
N9	YFL067W	NC_001138.5.1000.A.C	0.4	p.G55G	synonomous	Protein of unknown function; down-regulated at low calcium levels	https://www.yeastgenome.org/locus/S000001827
N9	CDC14	NC_001138.5.210067.AT.A	0.25	p.M1Tfs	nonsynonomous	Protein phosphatase required for mitotic exit	https://www.yeastgenome.org/locus/S000001924
N9	NOG2	NC_001146.8.722274.C.CA	0.44	p.X280Cfs	nonsynonomous	Putative GTPase; associates with pre-60S ribosomal subunits in the nucleolus and is required for their nuclear export and maturation	https://www.yeastgenome.org/locus/S000005336
N9	SSE1	NC_001148.4.351825.C.A	0.12	p.E151X	nonsynonomous	ATPase component of heat shock protein Hsp90 chaperone complex	https://www.yeastgenome.org/locus/S000006027
N9	YPR204W	NC_001148.4.946320.T.C	0.57	p.V573A	nonsynonomous	DNA helicase encoded within the telomeric Y' element	https://www.yeastgenome.org/locus/S000006408
N10	HXT13	NC_001137.3.23230.AT.A	0.81	p.M1M	synonomous	Putative transmembrane polyol transporter; supports growth on and uptake of mannitol and sorbitol with moderate affinity when overexpressed in a strain deleted for hexose family members	https://yeastgenome.org/locus/S000000795
N10	FIR1	NC_001137.3.217691.TA.T	0.23	p.X877X	synonomous	Protein involved in 3' mRNA processing; interacts with Ref2p; APCC(Cdh1) substrate; potential Cdc28p substrate	https://yeastgenome.org/locus/S000000834
N10	YMR317W	NC_001145.3.908558.T.TCAA	0.83	p.S399_T400insT	nonsynonomous	Putative protein of unknown function; has some similarity to sialidase from Trypanosoma	https://yeastgenome.org/locus/S000004936
N10	FOL1	NC_001146.8.165167.C.A	0.67	p.P182Q	nonsynonomous	Multifunctional enzyme of the folic acid biosynthesis pathway; has dihydropteroate synthetase, dihydro-6-hydroxymethylpterin pyrophosphokinase, and dihydroneopterin aldolase activities	https://yeastgenome.org/locus/S000005200
N10	UBP16	NC_001148.4.419913.C.A	0.32	p.Q468K	nonsynonomous	Putative deubiquitinating enzyme anchored to the outer mitochondrial membrane; probably not important for general mitochondrial functioning	https://yeastgenome.org/locus/S000005993
N10	COB	NC_001224.1.43084.A.AT	0.91	p.Y2185Lfs	nonsynonomous	Cytochrome b; mitochondrially-encoded subunit of ubiquinol-cytochrome c reductase complex	https://yeastgenome.org/locus/S000007270
N15	YMR030W-A	NC_001145.3.337473.CA.C	0.82	p.V59Ffs	nonsynonomous	Putative protein of unknown function; mCherry fusion protein localizes to the cytosol	https://yeastgenome.org/locus/S000028574
N15	NOG2	NC_001146.8.722274.CA.C	0.83	p.X280Dfs	nonsynonomous	Putative GTPase; associates with pre-60S ribosomal subunits in the nucleolus and is required for their nuclear export and maturation	https://yeastgenome.org/locus/S000005336
N15	YPR204W	NC_001148.4.946244.G.A	0.67	p.D548N	nonsynonomous	DNA helicase encoded within the telomeric Y' element; Y' -helicase protein 1	https://www.yeastgenome.org/locus/S000006408
N5	PAU21	HG994154.1.1062417.T.C	0.35	p.N29S	nonsynonomous	Protein of unknown function; member of the seripauperin multigene family encoded mainly in subtelomeric regions	https://www.yeastgenome.org/locus/S000005921
N5	PAU16	LR999882.1.4500.A.G	0.36	p.L4L	synonomous	Protein of unknown function; member of the seripauperin multigene family encoded mainly in subtelomeric regions	https://www.yeastgenome.org/locus/S000001707
N5	NTS1-1	LR999883.1.457004.ACCGCGTCGCCGCGTCG.A	0.86	p.A163Vfs	nonsynonomous	Non-transcribed region of the rDNA repeat between the 3'ETS and RDN5; required for rDNA repeat expansion; contains RNA polymerase I termination site	https://www.yeastgenome.org/locus/NTS1-1
N8	PAU20	LR999886.1.3084.T.C	0.5	p.R30R	synonomous	Protein of unknown function; member of the seripauperin multigene family encoded mainly in subtelomeric regions	https://www.yeastgenome.org/locus/S000005521
N13	PAU16	HG994150.1.8251.G.A	0.81	p.S27S	synonomous	Protein of unknown function; member of the seripauperin multigene family encoded mainly in subtelomeric regions	https://yeastgenome.org/locus/S000001707
N13	FCP1	HG994152.1.810182.T.C	0.67	p.D690D	synonomous	Carboxy-terminal domain (CTD) phosphatase; essential for dephosphorylation of the repeated C-terminal domain of the RNA polymerase II large subunit (Rpo21p)	https://yeastgenome.org/locus/S000004890
N13	PAU12	LR999873.1.805975.C.T	1	p.S19S	synonomous	Protein of unknown function; member of the seripauperin multigene family encoded mainly in subtelomeric regions	https://yeastgenome.org/locus/S000003526
N13	PAU12	LR999873.1.806020.T.G	1	p.V34V	synonomous	Protein of unknown function; member of the seripauperin multigene family encoded mainly in subtelomeric regions	https://yeastgenome.org/locus/S000003526
N13	VMA10	LR999879.1.184636.C.A	0.45	p.G66G	synonomous	Subunit G of the V1 peripheral membrane domain of V-ATPase; part of the electrogenic proton pump found throughout the endomembrane system	https://yeastgenome.org/locus/S000002100
N13	MNN4	LR999882.1.66414.T.C	0.46	p.E1096E	synonomous	Putative positive regulator of mannosylphosphate transferase Mnn6p; involved in mannosylphosphorylation of N-linked oligosaccharides	https://yeastgenome.org/locus/S000001684
N13	EO220_5005	LR999885.1.559257.C.T	0.45	p.T148I	nonsynonomous	No Annotation	N/A
N13	PAU20	LR999886.1.2835.A.G	0.36	p.D113D	synonomous	Protein of unknown function; member of the seripauperin multigene family encoded mainly in subtelomeric regions	https://yeastgenome.org/locus/S000005521
N13	PAU20	LR999886.1.2838.T.C	0.13	p.K112K	synonomous	Protein of unknown function; member of the seripauperin multigene family encoded mainly in subtelomeric regions	https://yeastgenome.org/locus/S000005521
N13	PAU20	LR999886.1.3117.A.G	0.43	p.S19S	synonomous	Protein of unknown function; member of the seripauperin multigene family encoded mainly in subtelomeric regions	https://yeastgenome.org/locus/S000005521
N13	PAU20	LR999886.1.3150.A.G	0.24	p.A8A	synonomous	Protein of unknown function; member of the seripauperin multigene family encoded mainly in subtelomeric regions	https://yeastgenome.org/locus/S000005521
